# Supplementary material for: Genetic Contribution of Femoral Neck Bone Geometry to the Risk of Developing Osteoporosis: A Family-Based Study
Source: PLoS One. 2016 May 10;11(5):e0154833. doi: 10.1371/journal.pone.0154833 (PMC4862643; doi:10.1371/journal.pone.0154833)
Supplement: S1 File — (XLS) [file pone.0154833.s006.xls]

## Sheet: correlations
name	trait1	trait2	N	h2r.trait1	h2rSE.trait1	h2r.trait2	h2rSE.trait2	h2r.min	rhoG	rhoGse	pvalG0	pvalG1	rhoE	rhoEse	pvalE	rhoP	pvalP	rhoPse	rhoPok	rho.ok	rhoPval.ok	rhoSE.ok
AxisLen.FemShACT	AxisLen	FemShACT	365	0.20723	0.0977164	0.176124	0.0819231	0.176124	-0.464281	0.4978	0.244088	0.19716	0.650926	0.0565949	4.30315e-14	0.437363	5.11836e-15		1	TRUE	TRUE	FALSE
AxisLen.FemShBR	AxisLen	FemShBR	365	0.199558	0.0970049	0.314006	0.0742559	0.199558	0.572838	0.28631	0.0284419	0.104795	-0.184551	0.0862864	0.0338534	0.00664162	0.903276		1	TRUE	TRUE	FALSE
AxisLen.FemShCSA	AxisLen	FemShCSA	365	0.181664		0		0	0.289736		1	1	0.845193		3.42266e-36	0.764578	9.58434e-55		0	FALSE	TRUE	FALSE
AxisLen.FemShCSMI	AxisLen	FemShCSMI	365	0.209825	0.0939257	0.107214	0.0827953	0.107214	0.714269	0.181713	0.127126	0.0644827	0.831516	0.0262398	1.11904e-15	0.805534	1.06299e-84		1	TRUE	TRUE	FALSE
AxisLen.FemShSMod	AxisLen	FemShSMod	365	0		0.0774337		0	0.873566		1	1	0.854298		3.23972e-69	0.820559	4.6865e-85		0	FALSE	TRUE	FALSE
AxisLen.HipNeckT	AxisLen	HipNeckT	365	0.225924	0.0971989	0.309472	0.083152	0.225924	0.142939	0.258066	0.586166	0.0010125	0.210415	0.0878674	0.0189637	0.191632	0.0005317		1	TRUE	TRUE	FALSE
AxisLen.HipNeckZ	AxisLen	HipNeckZ	365	0.232596	0.0976743	0.690618	0.0868246	0.232596	0.0891594	0.215092	0.677771	0.0009425	-0.304128	0.130121	0.0202275	-0.112454	0.0572326		1	TRUE	TRUE	FALSE
AxisLen.HipTotBMD	AxisLen	HipTotBMD	365	0.218122	0.097164	0.238417	0.0859868	0.218122	-0.0488183	0.341226	0.883274	0.0349001	0.646362	0.0565599	7.88443e-13	0.487642	1.50373e-18		1	TRUE	TRUE	FALSE
AxisLen.HipTotT	AxisLen	HipTotT	365	0.235682	0.0998564	0.259252	0.0804911	0.235682	-0.0564716	0.288761	0.841982	0.0094339	0.469457	0.0731149	4.86773e-08	0.33928	1.63938e-09		1	TRUE	TRUE	FALSE
AxisLen.HipTotZ	AxisLen	HipTotZ	365	0.224941	0.097723	0.580093	0.086593	0.224941	-0.102016	0.219717	0.642875	0.0013602	-0.223391	0.111842	0.0466133	-0.164292	0.0043576		1	TRUE	TRUE	FALSE
AxisLen.InterBMD	AxisLen	InterBMD	365	0.221035	0.0975253	0.189743	0.0835865	0.189743	-0.131516	0.39414	0.720412	0.0683446	0.685521	0.0518285	1.07631e-14	0.517683	1.06525e-20		1	TRUE	TRUE	FALSE
AxisLen.IntTrACT	AxisLen	IntTrACT	365	0.211499	0.0974032	0.367979	0.0862688	0.211499	-0.132204	0.296033	0.635417	0.0241411	0.570279	0.0699982	1.83456e-09	0.3657	7.22528e-11		1	TRUE	TRUE	FALSE
AxisLen.IntTrBR	AxisLen	IntTrBR	365	0.215592	0.096927	0.378534	0.0703644	0.215592	0.272044	0.216035	0.212794	0.0059616	0.111919	0.0867121	0.203542	0.155858	0.0040145		1	TRUE	TRUE	FALSE
AxisLen.IntTrCSA	AxisLen	IntTrCSA	365	0.213894	0.097	0.199702	0.0911104	0.199702	0.213264	0.32665	0.577879	0.0001546	0.817104	0.0346864	3.37028e-16	0.692179	1.68944e-39		1	TRUE	TRUE	FALSE
AxisLen.IntTrCSMI	AxisLen	IntTrCSMI	365	0.130343		0		0	0.470272		1	1	0.833729		7.67698e-15	0.777498	2.90343e-75		0	FALSE	TRUE	FALSE
AxisLen.IntTrSMod	AxisLen	IntTrSMod	365	0.2015	0.0958076	0.134424	0.0903947	0.134424	0.497094	0.279174	0.288116	0.0218318	0.804294	0.0315235	7.03138e-15	0.750471	4.31485e-52		1	TRUE	TRUE	FALSE
AxisLen.NeckBMD	AxisLen	NeckBMD	365	0.227401	0.0973933	0.332458	0.0850614	0.227401	0.152005	0.248856	0.56071	0.0008113	0.380591	0.0811963	3.08e-05	0.315117	1.46806e-08		1	TRUE	TRUE	FALSE
AxisLen.NNeckACT	AxisLen	NNeckACT	365	0.226331	0.0968549	0.340619	0.0902182	0.226331	0.172402	0.254826	0.515026	0.0009834	0.306528	0.0878077	0.0011774	0.266804	1.75005e-06		1	TRUE	TRUE	FALSE
AxisLen.NNeckBR	AxisLen	NNeckBR	365	0.219741	0.0945976	0.292773	0.0790909	0.219741	-0.0103087	0.267243	0.969147	0.0031683	0.312331	0.0795287	0.0004054	0.229399	2.59e-05		1	TRUE	TRUE	FALSE
AxisLen.NNeckCSA	AxisLen	NNeckCSA	365	0.22621	0.098505	0.17831	0.0931048	0.17831	0.393754	0.276742	0.296534	0.0117301	0.699536	0.048277	1.35449e-13	0.636876	6.50269e-32		1	TRUE	TRUE	FALSE
AxisLen.NNeckCSMI	AxisLen	NNeckCSMI	365	0.19776	0.0972299	0.0881885	0.0892331	0.0881885	0.406098	0.38717	0.500467	0.113433	0.811798	0.0311822	4.35162e-16	0.747938	1.49753e-50		1	TRUE	TRUE	FALSE
AxisLen.NNeckSMod	AxisLen	NNeckSMod	365	0.210403	0.0980531	0.123889	0.0935613	0.123889	0.38424	0.340615	0.435844	0.0425961	0.781837	0.0366423	2.36715e-15	0.712314	9.67747e-43		1	TRUE	TRUE	FALSE
AxisLen.ShaftNeck	AxisLen	ShaftNeck	365	0.229127	0.0971544	0.472214	0.109498	0.229127	0.305788	0.238659	0.227199	0.0020536	0.101794	0.108591	0.361785	0.165514	0.0033626		1	TRUE	TRUE	FALSE
AxisLen.SpineT	AxisLen	SpineT	366	0.238291	0.102053	0.243648	0.086911	0.238291	0.215735	0.275872	0.471737	0.000685	0.51717	0.0718533	4.04582e-09	0.444528	1.45358e-14		1	TRUE	TRUE	FALSE
AxisLen.SpineZ	AxisLen	SpineZ	365	0.235919	0.0976127	0.631939	0.0906617	0.235919	0.172851	0.217856	0.431812	0.0008214	-0.203642	0.12479	0.0986268	-0.0412527	0.480696		1	TRUE	TRUE	FALSE
AxisLen.TotBMD	AxisLen	TotBMD	366	0.239865	0.10231	0.246129	0.0869422	0.239865	0.199929	0.274509	0.510606	0.0004205	0.617565	0.0620172	4.80379e-12	0.516073	7.88079e-20		1	TRUE	TRUE	FALSE
AxisLen.TrochBMD	AxisLen	TrochBMD	365	0.217388	0.0961712	0.39371	0.0977901	0.217388	0.154245	0.257814	0.580587	0.0006364	0.584866	0.0696831	2.02621e-08	0.447999	1.46729e-15		1	TRUE	TRUE	FALSE
AxisLen.WBTotArea	AxisLen	WBTotArea	366	0.230799	0.100691	0.109869	0.0853643	0.109869	0.885466	0.0958247	0.0427781	0.154793	0.845123	0.0231973	1.86838e-17	0.840308	4.42461e-77		1	TRUE	TRUE	FALSE
AxisLen.WBTotBMC	AxisLen	WBTotBMC	366	0.240683	0.10175	0.101116	0.0795014	0.101116	0.653274	0.208123	0.160661	0.0810801	0.806881	0.0299054	6.64434e-18	0.768524	3.0764e-56		1	TRUE	TRUE	FALSE
AxisLen.WBTotBMD	AxisLen	WBTotBMD	366	0.251763	0.103347	0.115926	0.0770098	0.115926	0.187975	0.359638	0.645694	0.030615	0.696531	0.0478473	1.38557e-16	0.598619	3.93118e-28		1	TRUE	TRUE	FALSE
AxisLen.WBTotFat	AxisLen	WBTotFat	366	0.225465	0.096264	0.0511933	0.082493	0.0511933	0.15168	0.563676	0.790866	0.260375	0.164644	0.0799658	0.044989	0.157437	0.0031113		1	TRUE	TRUE	FALSE
AxisLen.WBTotLean	AxisLen	WBTotLean	366	0.197226	0.0945146	0.0598084	0.0790271	0.0598084	0.814699	0.160527	0.152714	0.250592	0.87187	0.0196247	6.83378e-18	0.845937	7.60047e-79		1	TRUE	TRUE	FALSE
AxisLen.WhBodyT	AxisLen	WhBodyT	365	0.242551	0.102581	0.118817	0.0780443	0.118817	0.271751	0.340684	0.481727	0.0492817	0.491468	0.0664505	9.64111e-10	0.447651	1.21986e-15		1	TRUE	TRUE	FALSE
AxisLen.WhBodyZ	AxisLen	WhBodyZ	365	0.222619	0.0960892	0.749399	0.0859797	0.222619	-0.0943058	0.216277	0.661666	0.0016775	0.0715104	0.15778	0.65132	-0.00695611	0.909663		1	TRUE	TRUE	FALSE
AxisLen.Affected1	AxisLen	Affected1	365	0.230287	0.094182	0.526307	0.16535	0.230287	-0.208196	0.270839	0.459893	0.0008207	0.00278566	0.166671	0.986649	-0.0707994	0.409733		1	TRUE	TRUE	FALSE
AxisLen.Affected2	AxisLen	Affected2	367	0.218323	0.0972664	0.348596	0.326762	0.218323	0.234049	0.51367	0.637426	0.181926	-0.0982657	0.235265	0.676322	-0.00555172	0.964832		1	TRUE	TRUE	FALSE
AxisLen.Affected3	AxisLen	Affected3	365	0.225	0.0955303	0.553856	0.144605	0.225	0.0103585	0.247338	0.967481	0.0009257	0.240816	0.131329	0.0912231	0.14526	0.0376081		1	TRUE	TRUE	FALSE
AxisLen.Affected4	AxisLen	Affected4	365	0.227237	0.0964898	0.545624	0.166382	0.227237	-0.0929637	0.274599	0.739512	0.0009589	-0.00241976	0.169629	0.988438	-0.0341679	0.686659		1	TRUE	TRUE	FALSE
AxisLen.Affected5HipNeck	AxisLen	Affected5HipNeck	365	0.226812	0.095959	0.422011	0.0810057	0.226812	0.0367567	0.229141	0.871934	0.0010891	-0.237025	0.091175	0.0125218	-0.14708	0.0080849		1	TRUE	TRUE	FALSE
AxisLen.Affected5HipTot	AxisLen	Affected5HipTot	365	0.223904	0.0969686	0.456226	0.0792397	0.223904	-0.0976852	0.218651	0.655342	0.001474	-0.132926	0.0957416	0.167568	-0.117574	0.033815		1	TRUE	TRUE	FALSE
AxisLen.Affected5Spine	AxisLen	Affected5Spine	366	0.236689	0.0975015	0.64314	0.0848091	0.236689	0.199565	0.202475	0.334838	0.0007586	-0.11598	0.121871	0.334705	0.0173305	0.763312		1	TRUE	TRUE	FALSE
FemShACT.FemShBR	FemShACT	FemShBR	364	0.171334	0.0851891	0.315338	0.0748211	0.171334	-0.94876	0.0824145	6.54e-05	0.287347	-0.753648	0.0339926	2.59011e-20	-0.7882	1.78812e-62		1	TRUE	TRUE	FALSE
FemShACT.FemShCSA	FemShACT	FemShCSA	364	0.203094	0.0785964	0.0532378	0.0740885	0.0532378	0.411816	0.384985	0.507567	0.215938	0.862193	0.0239591	9.96907e-25	0.79173	7.14146e-83		1	TRUE	TRUE	FALSE
FemShACT.FemShCSMI	FemShACT	FemShCSMI	364	0.203676	0.0783027	0.111103	0.0834654	0.111103	-0.382549	0.523318	0.382954	0.185578	0.628657	0.0545438	1.51741e-14	0.471366	8.83511e-18		1	TRUE	TRUE	FALSE
FemShACT.FemShSMod	FemShACT	FemShSMod	364	0.205776	0.0784209	0.0884993	0.0803908	0.0884993	-0.217065	0.552461	0.654161	0.18468	0.711319	0.0452348	1.9813e-18	0.575929	1.72319e-26		1	TRUE	TRUE	FALSE
FemShACT.HipNeckT	FemShACT	HipNeckT	365	0.216378	0.0817556	0.309656	0.0834153	0.216378	0.604566	0.163817	0.0177582	0.0009315	0.583377	0.0575096	3.19866e-13	0.585568	2.28528e-27		1	TRUE	TRUE	FALSE
FemShACT.HipNeckZ	FemShACT	HipNeckZ	365	0.257574	0.0809894	0.687098	0.0873973	0.257574	0.763331	0.131535	1.5e-05	0.0286086	-0.0309981	0.122772	0.79854	0.306184	2.39544e-08		1	TRUE	TRUE	FALSE
FemShACT.HipTotBMD	FemShACT	HipTotBMD	365	0.220913	0.0833116	0.277484	0.0876537	0.220913	0.762452	0.0993904	0.0080478	0.0007446	0.895907	0.0197859	5.44615e-23	0.860945	5.15913e-80		1	TRUE	TRUE	FALSE
FemShACT.HipTotT	FemShACT	HipTotT	365	0.179101	0.0698669	0		0	0.720618	13.2229	1	1	0.720631	0.0739985	1.23e-05	0.652924	1.23791e-62		0	TRUE	TRUE	FALSE
FemShACT.HipTotZ	FemShACT	HipTotZ	365	0.247026	0.0828724	0.580242	0.086387	0.247026	0.855359	0.121057	1.95744e-06	0.113086	0.138208	0.102218	0.202365	0.401536	2.23946e-14		1	TRUE	TRUE	FALSE
FemShACT.InterBMD	FemShACT	InterBMD	365	0.219034	0.0836478	0.224464	0.086468	0.219034	0.74473	0.111989	0.0202135	2.3e-05	0.913052	0.0168385	1.72608e-24	0.87571	2.01155e-86		1	TRUE	TRUE	FALSE
FemShACT.IntTrACT	FemShACT	IntTrACT	364	0.222556	0.0816617	0.410986	0.0860682	0.222556	0.818288	0.0855241	0.0002488	0.0087019	0.754407	0.0392863	4.18104e-16	0.757988	1.30914e-53		1	TRUE	TRUE	FALSE
FemShACT.IntTrBR	FemShACT	IntTrBR	364	0.182251	0.0797994	0.379377	0.0699092	0.182251	-0.841895	0.167233	5.65e-05	0.191265	-0.282636	0.0745883	0.0004848	-0.422725	1.60415e-16		1	TRUE	TRUE	FALSE
FemShACT.IntTrCSA	FemShACT	IntTrCSA	364	0.216443	0.083764	0.24408	0.0978226	0.216443	0.523636	0.196417	0.097729	0.0004516	0.767188	0.0390671	2.26122e-17	0.710795	6.54256e-43		1	TRUE	TRUE	FALSE
FemShACT.IntTrCSMI	FemShACT	IntTrCSMI	364	0.203547	0.0803791	0.1214	0.082187	0.1214	0.215063	0.35774	0.603504	0.0219806	0.665373	0.0470983	5.37046e-15	0.590404	1.80883e-29		1	TRUE	TRUE	FALSE
FemShACT.IntTrSMod	FemShACT	IntTrSMod	364	0.20673	0.0823055	0.147885	0.0921287	0.147885	0.381291	0.290873	0.334104	0.0211902	0.687183	0.0457609	5.16789e-15	0.631647	1.09171e-33		1	TRUE	TRUE	FALSE
FemShACT.NeckBMD	FemShACT	NeckBMD	365	0.219928	0.0823335	0.338397	0.0856822	0.219928	0.614207	0.14978	0.0144379	0.0007667	0.662809	0.0507507	2.31507e-15	0.64372	7.80583e-34		1	TRUE	TRUE	FALSE
FemShACT.NNeckACT	FemShACT	NNeckACT	364	0.22533	0.0828253	0.342989	0.0913727	0.22533	0.606697	0.153491	0.0182494	0.0006211	0.617185	0.0556674	1.14204e-12	0.608975	4.0628e-30		1	TRUE	TRUE	FALSE
FemShACT.NNeckBR	FemShACT	NNeckBR	364	0.226917	0.0791308	0.3066	0.0776473	0.226917	-0.618495	0.186537	0.0061385	0.0127437	-0.0737925	0.0814547	0.369155	-0.217166	5.2e-05		1	TRUE	TRUE	FALSE
FemShACT.NNeckCSA	FemShACT	NNeckCSA	364	0.215618	0.0839102	0.207463	0.0978698	0.207463	0.338577	0.266392	0.338433	0.0031685	0.815263	0.0356973	1.08401e-20	0.714403	4.98295e-42		1	TRUE	TRUE	FALSE
FemShACT.NNeckCSMI	FemShACT	NNeckCSMI	364	0.219976	0.0790815	0.127081	0.0946	0.127081	0.000607152	0.404093	0.998872	0.0298724	0.747456	0.0443411	7.59927e-19	0.616876	1.16055e-29		1	TRUE	TRUE	FALSE
FemShACT.NNeckSMod	FemShACT	NNeckSMod	364	0.216201	0.0813362	0.164243	0.100007	0.164243	0.209182	0.326424	0.582232	0.0191606	0.788186	0.0397377	1.70766e-19	0.677345	1.61767e-36		1	TRUE	TRUE	FALSE
FemShACT.ShaftNeck	FemShACT	ShaftNeck	364	0.220392	0.0840926	0.469439	0.109622	0.220392	-0.0394741	0.238952	0.868375	0.0013228	0.0211049	0.10054	0.833902	0.00087646	0.98764		1	TRUE	TRUE	FALSE
FemShACT.SpineT	FemShACT	SpineT	366	0.215905	0.0837655	0.245116	0.0881033	0.215905	0.544693	0.199976	0.0631125	0.0009969	0.628016	0.0546472	4.10829e-15	0.60847	1.08079e-28		1	TRUE	TRUE	FALSE
FemShACT.SpineZ	FemShACT	SpineZ	365	0.240144	0.0823521	0.640078	0.0890377	0.240144	0.887673	0.174941	3.99689e-06	0.263718	-0.31037	0.123263	0.0079513	0.185709	0.0008869		1	TRUE	TRUE	FALSE
FemShACT.TotBMD	FemShACT	TotBMD	366	0.217681	0.0840677	0.257225	0.0887005	0.217681	0.487977	0.200564	0.0945349	0.0008387	0.702725	0.0473482	6.83561e-18	0.651149	7.0969e-34		1	TRUE	TRUE	FALSE
FemShACT.TrochBMD	FemShACT	TrochBMD	365	0.224111	0.0830783	0.467288	0.100643	0.224111	0.590928	0.147888	0.0116883	0.0007973	0.744905	0.0513854	4.74979e-14	0.670133	2.74436e-35		1	TRUE	TRUE	FALSE
FemShACT.WBTotArea	FemShACT	WBTotArea	366	0.210966	0.081472	0.0999758	0.0830291	0.0999758	-0.421875	0.633595	0.38619	0.254112	0.810494	0.0371114	6.78445e-25	0.621738	7.85414e-31		1	TRUE	TRUE	FALSE
FemShACT.WBTotBMC	FemShACT	WBTotBMC	366	0.220248	0.0831175	0.0941571	0.0777294	0.0941571	0.163085	0.409524	0.728341	0.0482515	0.811566	0.0327928	3.16049e-25	0.705555	9.4255e-43		1	TRUE	TRUE	FALSE
FemShACT.WBTotBMD	FemShACT	WBTotBMD	366	0.218378	0.0842452	0.120043	0.077798	0.120043	0.597932	0.215137	0.141874	0.0449339	0.762366	0.0352784	2.29371e-23	0.729066	7.19247e-47		1	TRUE	TRUE	FALSE
FemShACT.WBTotFat	FemShACT	WBTotFat	366	0.211547	0.0830516	0.0382053	0.0864341	0.0382053	-0.785426	1.25155	0.254762	0.444684	0.237704	0.0773663	0.0029713	0.136387	0.0106259		1	TRUE	TRUE	FALSE
FemShACT.WBTotLean	FemShACT	WBTotLean	366	0.191628	0.0766515	0.0486261	0.0791682	0.0486261	-0.818566	1.22039	0.246113	0.441996	0.769605	0.040092	1.381e-21	0.595899	4.51038e-28		1	TRUE	TRUE	FALSE
FemShACT.WhBodyT	FemShACT	WhBodyT	365	0.217426	0.0851696	0.118493	0.0770253	0.118493	0.636646	0.222883	0.1105	0.0569359	0.645054	0.0475578	1.0687e-18	0.637949	2.3426e-33		1	TRUE	TRUE	FALSE
FemShACT.WhBodyZ	FemShACT	WhBodyZ	365	0.219476	0.0818038	0.746097	0.0869217	0.219476	0.734563	0.157901	8.97e-05	0.0559403	0.101524	0.129945	0.449549	0.342444	2.10852e-09		1	TRUE	TRUE	FALSE
FemShACT.Affected1	FemShACT	Affected1	365	0.210645	0.0818014	0.50933	0.170036	0.210645	-0.542959	0.252093	0.0539329	0.0410638	-0.353948	0.142911	0.0191625	-0.398123	2.25321e-06		1	TRUE	TRUE	FALSE
FemShACT.Affected2	FemShACT	Affected2	367	0.218636	0.0819025	0.376318	0.339479	0.218636	-0.484076	0.453021	0.273765	0.206616	-0.138702	0.215819	0.523268	-0.235678	0.0673032		1	TRUE	TRUE	FALSE
FemShACT.Affected3	FemShACT	Affected3	365	0.210975	0.0817415	0.49719	0.142827	0.210975	-0.78115	0.267437	0.0026569	0.208749	0.148867	0.13114	0.250922	-0.159229	0.0213145		1	TRUE	TRUE	FALSE
FemShACT.Affected4	FemShACT	Affected4	365	0.211131	0.0825034	0.536457	0.16514	0.211131	-0.523141	0.251027	0.0565184	0.0284221	-0.400401	0.144474	0.0083953	-0.418187	4.37482e-07		1	TRUE	TRUE	FALSE
FemShACT.Affected5HipNeck	FemShACT	Affected5HipNeck	365	0.218163	0.0802104	0.422102	0.0809687	0.218163	0.621268	0.174765	0.00287	0.0145354	0.147591	0.0858488	0.0948457	0.287736	7.41445e-08		1	TRUE	TRUE	FALSE
FemShACT.Affected5HipTot	FemShACT	Affected5HipTot	365	0.217692	0.0817525	0.455484	0.0792565	0.217692	0.728821	0.141526	0.0002113	0.031365	0.309668	0.0797125	0.000595	0.431609	1.22177e-16		1	TRUE	TRUE	FALSE
FemShACT.Affected5Spine	FemShACT	Affected5Spine	366	0.218385	0.0823624	0.63337	0.0846155	0.218385	0.663639	0.17211	0.0005287	0.0373774	0.0242785	0.107709	0.822625	0.259812	2.28821e-06		1	TRUE	TRUE	FALSE
FemShBR.FemShCSA	FemShBR	FemShCSA	364	0.322628	0.0738963	0.0522192	0.0740589	0.0522192	-0.191244	0.394948	0.651717	0.222546	-0.390113	0.0690729	4.39412e-07	-0.337401	1.46311e-10		1	TRUE	TRUE	FALSE
FemShBR.FemShCSMI	FemShBR	FemShCSMI	364	0.327315	0.0738923	0.106215	0.0816584	0.106215	0.497591	0.315504	0.106985	0.12352	-0.0616971	0.0824289	0.453158	0.0449394	0.402076		1	TRUE	TRUE	FALSE
FemShBR.FemShSMod	FemShBR	FemShSMod	364	0.326841	0.0738603	0.0858913	0.0789213	0.0858913	0.3596	0.35927	0.287768	0.143405	-0.159085	0.0802928	0.0493455	-0.0645412	0.228871		1	TRUE	TRUE	FALSE
FemShBR.HipNeckT	FemShBR	HipNeckT	365	0.326942	0.0754281	0.324974	0.085041	0.324974	-0.34465	0.170342	0.0841139	8e-06	-0.594824	0.062593	2.16603e-13	-0.513277	3.69613e-20		1	TRUE	TRUE	FALSE
FemShBR.HipNeckZ	FemShBR	HipNeckZ	365	0.344969	0.072373	0.669932	0.0883804	0.344969	-0.630137	0.114243	2.15e-05	8.1e-06	-0.105239	0.110524	0.358434	-0.351862	1.96141e-10		1	TRUE	TRUE	FALSE
FemShBR.HipTotBMD	FemShBR	HipTotBMD	365	0.324054	0.0745444	0.267705	0.0903933	0.267705	-0.572003	0.149263	0.0079155	0.0007669	-0.647771	0.0538478	1.14039e-15	-0.624219	2.17719e-30		1	TRUE	TRUE	FALSE
FemShBR.HipTotT	FemShBR	HipTotT	365	0.326927	0.0751705	0.277352	0.0827349	0.277352	-0.522699	0.147255	0.0123368	8.06e-05	-0.707868	0.0480268	2.93526e-19	-0.651077	1.43637e-33		1	TRUE	TRUE	FALSE
FemShBR.HipTotZ	FemShBR	HipTotZ	365	0.34609	0.0733282	0.55764	0.0859443	0.34609	-0.774394	0.0889975	1.48582e-07	0.0004034	-0.315036	0.0871669	0.0021319	-0.509636	2.69173e-22		1	TRUE	TRUE	FALSE
FemShBR.InterBMD	FemShBR	InterBMD	365	0.322772	0.0745291	0.210444	0.0871389	0.210444	-0.576906	0.161098	0.0144175	0.0049295	-0.63266	0.0530395	9.12338e-16	-0.612982	4.00429e-30		1	TRUE	TRUE	FALSE
FemShBR.IntTrACT	FemShBR	IntTrACT	364	0.323836	0.0734963	0.40894	0.0880646	0.323836	-0.701055	0.107097	5.91e-05	3.45e-05	-0.587558	0.0599623	1.79338e-11	-0.626564	6.29655e-32		1	TRUE	TRUE	FALSE
FemShBR.IntTrBR	FemShBR	IntTrBR	364	0.302133	0.0724742	0.375046	0.0703493	0.302133	0.829733	0.082981	3.78567e-07	0.004791	0.621115	0.0511125	4.03519e-15	0.689493	2.21438e-41		1	TRUE	TRUE	FALSE
FemShBR.IntTrCSA	FemShBR	IntTrCSA	364	0.323869	0.0743173	0.229597	0.0959837	0.229597	-0.305234	0.21493	0.189818	0.0023631	-0.321039	0.0784814	0.0001395	-0.314937	7.88966e-09		1	TRUE	TRUE	FALSE
FemShBR.IntTrCSMI	FemShBR	IntTrCSMI	364	0.322246	0.0740295	0.122609	0.081942	0.122609	-0.0347257	0.293314	0.906209	0.0320308	-0.153346	0.0803586	0.0613338	-0.125154	0.0197005		1	TRUE	TRUE	FALSE
FemShBR.IntTrSMod	FemShBR	IntTrSMod	364	0.322747	0.074199	0.145415	0.0909497	0.145415	-0.178573	0.270272	0.522863	0.0271074	-0.190623	0.0809058	0.0222947	-0.183706	0.0006228		1	TRUE	TRUE	FALSE
FemShBR.NeckBMD	FemShBR	NeckBMD	365	0.325423	0.0749129	0.35005	0.0873416	0.325423	-0.376396	0.164013	0.0530462	5.9e-06	-0.574158	0.0647835	4.48834e-12	-0.507216	1.00603e-19		1	TRUE	TRUE	FALSE
FemShBR.NNeckACT	FemShBR	NNeckACT	364	0.322444	0.0748732	0.356712	0.093052	0.322444	-0.351782	0.168289	0.0792997	8.1e-06	-0.57238	0.0650213	1.64389e-11	-0.49719	5.87095e-19		1	TRUE	TRUE	FALSE
FemShBR.NNeckBR	FemShBR	NNeckBR	364	0.323739	0.074081	0.301819	0.0795457	0.301819	0.476059	0.152918	0.014443	7.5e-06	0.426177	0.0684575	1.13603e-07	0.44165	1.57841e-16		1	TRUE	TRUE	FALSE
FemShBR.NNeckCSA	FemShBR	NNeckCSA	364	0.325792	0.0746949	0.19604	0.0979013	0.19604	-0.134243	0.243047	0.597349	0.0119519	-0.440387	0.0732776	9.57541e-08	-0.358153	1.03672e-10		1	TRUE	TRUE	FALSE
FemShBR.NNeckCSMI	FemShBR	NNeckCSMI	364	0.328853	0.0741363	0.100404	0.0920054	0.100404	-0.00828384	0.324866	0.979629	0.112037	-0.222836	0.0811598	0.0071441	-0.174654	0.0011876		1	TRUE	TRUE	FALSE
FemShBR.NNeckSMod	FemShBR	NNeckSMod	364	0.327598	0.0742492	0.138996	0.0974372	0.138996	-0.0913459	0.28271	0.750282	0.0556129	-0.317136	0.0787741	0.0001347	-0.260795	1.65598e-06		1	TRUE	TRUE	FALSE
FemShBR.ShaftNeck	FemShBR	ShaftNeck	364	0.31988	0.0742992	0.465341	0.10986	0.31988	0.131181	0.192312	0.491616	1.57e-05	-0.123889	0.0975788	0.207697	-0.0240958	0.671824		1	TRUE	TRUE	FALSE
FemShBR.SpineT	FemShBR	SpineT	366	0.321775	0.0741986	0.235057	0.0867159	0.235057	-0.412387	0.192259	0.0644045	0.0014552	-0.340922	0.074539	2.82e-05	-0.358974	2.67476e-11		1	TRUE	TRUE	FALSE
FemShBR.SpineZ	FemShBR	SpineZ	365	0.347182	0.0716784	0.615798	0.0902693	0.347182	-0.757764	0.12408	8.59396e-07	0.0140358	0.262123	0.116043	0.0182648	-0.219099	8.36e-05		1	TRUE	TRUE	FALSE
FemShBR.TotBMD	FemShBR	TotBMD	366	0.322043	0.0742468	0.245076	0.0880799	0.245076	-0.397084	0.190689	0.0711689	0.00118	-0.351537	0.0745009	1.81e-05	-0.363047	1.72053e-11		1	TRUE	TRUE	FALSE
FemShBR.TrochBMD	FemShBR	TrochBMD	365	0.323572	0.07423	0.45299	0.104296	0.323572	-0.379001	0.165065	0.0420926	1.6e-06	-0.507054	0.0798337	5.77683e-08	-0.453535	6.56612e-15		1	TRUE	TRUE	FALSE
FemShBR.WBTotArea	FemShBR	WBTotArea	366	0.330187	0.0743011	0.100212	0.0841827	0.100212	0.499467	0.391657	0.126187	0.192843	-0.339731	0.0768759	2.55e-05	-0.172889	0.0014678		1	TRUE	TRUE	FALSE
FemShBR.WBTotBMC	FemShBR	WBTotBMC	366	0.32384	0.0746378	0.0946161	0.0775899	0.0946161	-0.0304876	0.324211	0.925814	0.0771689	-0.349703	0.072131	7.15803e-06	-0.278952	1.63403e-07		1	TRUE	TRUE	FALSE
FemShBR.WBTotBMD	FemShBR	WBTotBMD	366	0.320349	0.0744368	0.118886	0.0767955	0.118886	-0.440617	0.238079	0.127752	0.05453	-0.359662	0.0690385	2.818e-06	-0.364314	2.88588e-12		1	TRUE	TRUE	FALSE
FemShBR.WBTotFat	FemShBR	WBTotFat	366	0.322245	0.0737868	0.0308095	0.0872545	0.0308095	0.789119	1.15248	0.137587	0.450324	0.0482619	0.0784617	0.540126	0.117743	0.024688		0	TRUE	TRUE	FALSE
FemShBR.WBTotLean	FemShBR	WBTotLean	366	0.324188	0.0734503	0.0441795	0.0764402	0.0441795	0.712554	0.74553	0.125616	0.378005	-0.262705	0.0768117	0.0009324	-0.125863	0.0180219		1	TRUE	TRUE	FALSE
FemShBR.WhBodyT	FemShBR	WhBodyT	365	0.320444	0.0747067	0.119247	0.0769857	0.119247	-0.372315	0.248279	0.200839	0.0503883	-0.356107	0.0697631	3.35257e-06	-0.348279	3.56784e-11		1	TRUE	TRUE	FALSE
FemShBR.WhBodyZ	FemShBR	WhBodyZ	365	0.333607	0.0727372	0.732355	0.0874433	0.333607	-0.649948	0.119338	1.06e-05	0.0002675	-0.0043655	0.124325	0.972023	-0.323104	9.86706e-09		1	TRUE	TRUE	FALSE
FemShBR.Affected1	FemShBR	Affected1	365	0.318943	0.0726248	0.45399	0.174275	0.318943	0.487799	0.204836	0.030037	0.0168673	0.459527	0.118615	0.0003375	0.465841	5.22302e-10		1	TRUE	TRUE	FALSE
FemShBR.Affected2	FemShBR	Affected2	367	0.316367	0.0714431	0.262462	0.344058	0.262462	0.769726	0.564994	0.03997	0.379339	-0.0112176	0.172687	0.946374	0.213837	0.0483313		1	TRUE	TRUE	FALSE
FemShBR.Affected3	FemShBR	Affected3	365	0.318449	0.0730194	0.482877	0.137537	0.318449	0.643713	0.175666	0.0012251	0.0153447	0.178714	0.126441	0.172362	0.358521	2.7757e-07		1	TRUE	TRUE	FALSE
FemShBR.Affected4	FemShBR	Affected4	365	0.317653	0.0727027	0.469082	0.177263	0.317653	0.530766	0.19486	0.0154121	0.0175518	0.44968	0.119909	0.0004325	0.475539	1.42893e-10		1	TRUE	TRUE	FALSE
FemShBR.Affected5HipNeck	FemShBR	Affected5HipNeck	365	0.323	0.073763	0.429364	0.0821252	0.323	-0.484783	0.13802	0.0045639	3.71006e-08	-0.463928	0.0717465	7.98133e-08	-0.468888	1.08789e-17		1	TRUE	TRUE	FALSE
FemShBR.Affected5HipTot	FemShBR	Affected5HipTot	365	0.323953	0.073721	0.461246	0.0795446	0.323953	-0.654736	0.102176	4.13e-05	3e-07	-0.608955	0.0579293	8.07328e-12	-0.620599	6.78863e-32		1	TRUE	TRUE	FALSE
FemShBR.Affected5Spine	FemShBR	Affected5Spine	366	0.323139	0.0732425	0.629922	0.0858098	0.323139	-0.570517	0.127515	0.0002204	1.88e-05	-0.23687	0.0977743	0.0244792	-0.37595	2.10533e-11		1	TRUE	TRUE	FALSE
FemShCSA.FemShCSMI	FemShCSA	FemShCSMI	364	0.0651719		0		0	0.899992		1	1	0.83405		0.0032116	0.806414	9.55159e-131		0	FALSE	TRUE	FALSE
FemShCSA.FemShSMod	FemShCSA	FemShSMod	364	0.0535984	0.0743324	0.0888694	0.0804527	0.0535984	0.755783	0.261128	0.443339	0.214895	0.962758	0.00632391	2.21273e-23	0.946177	1.45957e-179		1	TRUE	TRUE	FALSE
FemShCSA.HipNeckT	FemShCSA	HipNeckT	365	0.059085	0.0480068	0.305833	0.0829675	0.059085	1		0.0138839		0.412538	0.0658311	8.33753e-08	0.467829	1.00791e-20		1	FALSE	TRUE	FALSE
FemShCSA.HipNeckZ	FemShCSA	HipNeckZ	365	0.0693527	0.0451534	0.693539	0.0883325	0.0693527	1		0.0033515		-0.088369	0.122431	0.462788	0.172121	0.0014992		1	FALSE	TRUE	FALSE
FemShCSA.HipTotBMD	FemShCSA	HipTotBMD	365	0.0541084	0.07084	0.247609	0.0813702	0.0541084	0.812348	0.231587	0.104686	0.305589	0.842065	0.0247296	8.85048e-23	0.804403	1.26859e-64		1	TRUE	TRUE	FALSE
FemShCSA.HipTotT	FemShCSA	HipTotT	365	0.0448845	0.0663068	0.260192	0.0788672	0.0448845	0.924731	0.388748	0.0718115	0.4332	0.712088	0.0406333	3.29721e-20	0.698512	3.08971e-54		1	TRUE	TRUE	FALSE
FemShCSA.HipTotZ	FemShCSA	HipTotZ	365	0.0565185	0.0767188	0.579417	0.0871736	0.0565185	0.882162	0.56897	0.0180338	0.428821	0.0140657	0.102736	0.891473	0.1685	0.0015186		1	TRUE	TRUE	FALSE
FemShCSA.InterBMD	FemShCSA	InterBMD	365	0.0526481	0.0704279	0.20095	0.0798902	0.0526481	0.833766	0.203315	0.125052	0.305255	0.872781	0.0197291	2.07698e-24	0.845119	1.53987e-76		1	TRUE	TRUE	FALSE
FemShCSA.IntTrACT	FemShCSA	IntTrACT	364	0.0546061	0.0726229	0.389907	0.0840643	0.0546061	0.71324	0.321878	0.0978514	0.297104	0.65028	0.0512873	5.45533e-14	0.597934	3.30693e-31		1	TRUE	TRUE	FALSE
FemShCSA.IntTrBR	FemShCSA	IntTrBR	364	0.0477445	0.0724878	0.376466	0.0699649	0.0477445	-0.466451	0.497862	0.242607	0.292218	0.0146569	0.0802687	0.855131	-0.051242	0.331573		1	TRUE	TRUE	FALSE
FemShCSA.IntTrCSA	FemShCSA	IntTrCSA	364	0.0611754	0.0757291	0.232881	0.0902312	0.0611754	0.939077	0.179961	0.037557	0.395127	0.898704	0.016673	4.39392e-21	0.874763	9.02573e-117		1	TRUE	TRUE	FALSE
FemShCSA.IntTrCSMI	FemShCSA	IntTrCSMI	364	0.0522271	0.0774797	0.114234	0.0818107	0.0522271	0.860698	0.168952	0.260943	0.297646	0.893731	0.0153186	2.6026e-20	0.885357	5.9628e-98		1	TRUE	TRUE	FALSE
FemShCSA.IntTrSMod	FemShCSA	IntTrSMod	364	0.0025993		0		0	0.634781		1	1	0.885458		1.77281e-17	0.884307	3.54973e-119		0	FALSE	TRUE	FALSE
FemShCSA.NeckBMD	FemShCSA	NeckBMD	365	0.055308	0.069496	0.332907	0.0842621	0.055308	0.980082	0.403943	0.0260247	0.4809	0.547482	0.0585703	1.76142e-11	0.567608	4.17962e-32		1	TRUE	TRUE	FALSE
FemShCSA.NNeckACT	FemShCSA	NNeckACT	364	0.0671499	0.0709112	0.339987	0.0901676	0.0671499	0.925685	0.314909	0.0299014	0.414488	0.486007	0.0645052	8.97744e-09	0.521219	3.06075e-26		1	TRUE	TRUE	FALSE
FemShCSA.NNeckBR	FemShCSA	NNeckBR	364	0.0566697	0.0712268	0.298135	0.0777292	0.0566697	-0.873864	0.647438	0.0483258	0.430324	0.212784	0.0780446	0.0077784	0.0595539	0.268222		1	TRUE	TRUE	FALSE
FemShCSA.NNeckCSA	FemShCSA	NNeckCSA	364	0.0670817	0.0732084	0.194622	0.090154	0.0670817	0.887985	0.157189	0.114771	0.28505	0.860134	0.0216637	1.99586e-21	0.847031	3.43175e-76		1	TRUE	TRUE	FALSE
FemShCSA.NNeckCSMI	FemShCSA	NNeckCSMI	364	0.051932	0.0196759	0		0	0.584414	26.707	1	1	0.910636	0.0129876	1.19514e-20	0.886675	1.78394e-122		0	TRUE	TRUE	FALSE
FemShCSA.NNeckSMod	FemShCSA	NNeckSMod	364	0.0305872		0		0	0.898823		1	1	0.895322		7.99613e-20	0.881523	1.74813e-121		0	FALSE	TRUE	FALSE
FemShCSA.ShaftNeck	FemShCSA	ShaftNeck	364	0.0484681	0.0744633	0.470408	0.109887	0.0484681	-0.229695	0.515293	0.632208	0.257993	-0.0449831	0.09646	0.640662	-0.0666154	0.221714		1	TRUE	TRUE	FALSE
FemShCSA.SpineT	FemShCSA	SpineT	366	0.0541299	0.0677301	0.24309	0.0873862	0.0541299	0.860027	0.284737	0.108465	0.345896	0.665518	0.0452656	1.03854e-17	0.66177	1.88241e-46		1	TRUE	TRUE	FALSE
FemShCSA.SpineZ	FemShCSA	SpineZ	365	0.0763657	0.0767714	0.645491	0.0895812	0.0763657	0.94918	0.438191	0.0040975	0.456093	-0.187582	0.117288	0.0964344	0.1034	0.0589106		1	TRUE	TRUE	FALSE
FemShCSA.TotBMD	FemShCSA	TotBMD	366	0.0505899	0.0693171	0.246477	0.0864463	0.0505899	0.738187	0.282001	0.200573	0.278824	0.765517	0.0356475	2.18989e-21	0.729916	2.93361e-62		1	TRUE	TRUE	FALSE
FemShCSA.TrochBMD	FemShCSA	TrochBMD	365	0.0625936	0.0732872	0.427399	0.0955099	0.0625936	0.725986	0.2794	0.0926037	0.265727	0.736621	0.0462595	6.75231e-15	0.65842	1.04891e-35		1	TRUE	TRUE	FALSE
FemShCSA.WBTotArea	FemShCSA	WBTotArea	366	0		0.0778714	0.0321882	0	0.723928	10688.6	1	0.326999	0.943092	0.00895453	6.67133e-94	0.905629	1.03195e-139		0	TRUE	TRUE	FALSE
FemShCSA.WBTotBMC	FemShCSA	WBTotBMC	366	0.0509789	0.0735255	0.0841361	0.0730647	0.0509789	0.74931	0.271846	0.448299	0.225826	0.93118	0.0104818	3.98365e-27	0.917208	1.53985e-145		1	TRUE	TRUE	FALSE
FemShCSA.WBTotBMD	FemShCSA	WBTotBMD	366	0.0491524	0.0576114	0.1208	0.0761305	0.0491524	1		0.0148163		0.826611	0.0236485	6.7747e-26	0.832845	3.58588e-93		1	FALSE	TRUE	FALSE
FemShCSA.WBTotFat	FemShCSA	WBTotFat	366	0.0496337	0.0744651	0.0499429	0.0827755	0.0496337	-0.456385	1.54775	0.702108	0.39493	0.392827	0.0656654	2.29036e-12	0.350546	2.06569e-11		1	TRUE	TRUE	FALSE
FemShCSA.WBTotLean	FemShCSA	WBTotLean	366	0.0450505	0.0712579	0.0550723	0.0786462	0.0450505	0.0272096	1.3558	0.983572	0.0503516	0.94904	0.00971026	7.71841e-25	0.902873	1.61443e-105		1	TRUE	TRUE	FALSE
FemShCSA.WhBodyT	FemShCSA	WhBodyT	365	0.0719442	0.0629166	0.117451	0.0778414	0.0719442	1		0.0345141		0.666236	0.0370676	7.71375e-21	0.694878	2.95016e-52		1	FALSE	TRUE	FALSE
FemShCSA.WhBodyZ	FemShCSA	WhBodyZ	365	0.0509331	0.0739757	0.754783	0.0859285	0.0509331	0.793207	0.548673	0.0365036	0.387218	0.18293	0.132799	0.187077	0.243773	2.26e-05		1	TRUE	TRUE	FALSE
FemShCSA.Affected1	FemShCSA	Affected1	365	0.0537163	0.073631	0.517221	0.168958	0.0537163	-0.428548	0.527355	0.402998	0.258794	-0.0824102	0.151826	0.591817	-0.127133	0.133854		1	TRUE	TRUE	FALSE
FemShCSA.Affected2	FemShCSA	Affected2	367	0.0504056	0.0742648	0.395466	0.326376	0.0504056	0.473172	0.885338	0.566168	0.316904	-0.229986	0.223567	0.29255	-0.107448	0.398989		1	TRUE	TRUE	FALSE
FemShCSA.Affected3	FemShCSA	Affected3	365	0.0520863	0.0733061	0.540151	0.147545	0.0520863	-0.762201	0.705267	0.105769	0.392273	0.319681	0.125546	0.0115172	0.083215	0.225209		1	TRUE	TRUE	FALSE
FemShCSA.Affected4	FemShCSA	Affected4	365	0.0525133	0.0740083	0.545183	0.162065	0.0525133	-0.245129	0.503024	0.629831	0.230553	-0.171169	0.144945	0.270348	-0.153841	0.0633904		1	TRUE	TRUE	FALSE
FemShCSA.Affected5HipNeck	FemShCSA	Affected5HipNeck	365	0.0448302	0.07332	0.421691	0.0815273	0.0448302	0.950129	0.82121	0.034059	0.477033	-0.106538	0.0874178	0.222289	0.0514552	0.335342		1	TRUE	TRUE	FALSE
FemShCSA.Affected5HipTot	FemShCSA	Affected5HipTot	365	0.0460042	0.0746725	0.455404	0.0795147	0.0460042	0.729476	0.625597	0.0764533	0.379989	0.0489201	0.0874563	0.578292	0.140848	0.0075954		1	TRUE	TRUE	FALSE
FemShCSA.Affected5Spine	FemShCSA	Affected5Spine	366	0.0628902	0.0753397	0.644455	0.0843169	0.0628902	0.792852	0.474169	0.0210915	0.365761	-0.0888916	0.108562	0.405826	0.108307	0.0450017		1	TRUE	TRUE	FALSE
FemShCSMI.FemShSMod	FemShCSMI	FemShSMod	364	0.110704	0.0852255	0.0874897	0.0813611	0.0874897	0.978339	0.0206065	0.116344	0.174351	0.988471	0.00182857	1.76941e-20	0.986725	9.71046e-238		1	TRUE	TRUE	FALSE
FemShCSMI.HipNeckT	FemShCSMI	HipNeckT	365	0.0976103	0.0793473	0.306596	0.0832542	0.0976103	0.589403	0.348027	0.109666	0.168148	0.202499	0.0823941	0.0187483	0.262145	8.17578e-07		1	TRUE	TRUE	FALSE
FemShCSMI.HipNeckZ	FemShCSMI	HipNeckZ	365	0.113708	0.0860194	0.692677	0.0886736	0.113708	0.431695	0.294934	0.139114	0.099994	-0.107827	0.131071	0.398478	0.0648791	0.248019		1	TRUE	TRUE	FALSE
FemShCSMI.HipTotBMD	FemShCSMI	HipTotBMD	365	0.104192	0.0823752	0.244399	0.0828043	0.104192	0.180011	0.371294	0.668515	0.0513125	0.658441	0.0493687	5.4595e-14	0.57044	3.09158e-27		1	TRUE	TRUE	FALSE
FemShCSMI.HipTotT	FemShCSMI	HipTotT	365	0.104912	0.082911	0.259629	0.0791995	0.104912	0.194115	0.348651	0.612028	0.0630372	0.495454	0.0646361	1.51726e-09	0.435367	5.6498e-16		1	TRUE	TRUE	FALSE
FemShCSMI.HipTotZ	FemShCSMI	HipTotZ	365	0.106804	0.0839376	0.575869	0.0870456	0.106804	0.139778	0.296451	0.637363	0.0682302	-0.0510993	0.10723	0.631287	0.00321393	0.95323		1	TRUE	TRUE	FALSE
FemShCSMI.InterBMD	FemShCSMI	InterBMD	365	0.105042	0.0826532	0.199897	0.0808763	0.105042	0.167906	0.405294	0.713098	0.0430508	0.69263	0.0447667	1.24595e-15	0.610436	3.10538e-31		1	TRUE	TRUE	FALSE
FemShCSMI.IntTrACT	FemShCSMI	IntTrACT	364	0.104076	0.0822074	0.389508	0.0841725	0.104076	0.0402037	0.331497	0.905132	0.0496166	0.446216	0.0739573	8.28723e-07	0.3381	3.99008e-10		1	TRUE	TRUE	FALSE
FemShCSMI.IntTrBR	FemShCSMI	IntTrBR	364	0.103701	0.082141	0.375399	0.0701124	0.103701	0.177524	0.280916	0.542714	0.0676098	0.224665	0.0793432	0.0066993	0.203125	0.0001276		1	TRUE	TRUE	FALSE
FemShCSMI.IntTrCSA	FemShCSMI	IntTrCSA	364	0.104899	0.0825153	0.218164	0.0873693	0.104899	0.491943	0.278099	0.277207	0.0643148	0.824565	0.0291286	7.85134e-17	0.764213	2.43209e-73		1	TRUE	TRUE	FALSE
FemShCSMI.IntTrCSMI	FemShCSMI	IntTrCSMI	364	0.106681	0.0829076	0.121839	0.0811191	0.106681	0.74338	0.19867	0.194895	0.061928	0.894388	0.0173459	2.41011e-18	0.876918	4.67973e-89		1	TRUE	TRUE	FALSE
FemShCSMI.IntTrSMod	FemShCSMI	IntTrSMod	364	0.106207	0.0826456	0.153179	0.0879492	0.106207	0.568149	0.285214	0.292015	0.057195	0.884219	0.0206928	5.20223e-18	0.841728	1.46607e-73		1	TRUE	TRUE	FALSE
FemShCSMI.NeckBMD	FemShCSMI	NeckBMD	365	0.103385	0.0812596	0.332482	0.084875	0.103385	0.530264	0.294677	0.134869	0.107709	0.361525	0.0761453	4.54e-05	0.377999	7.24085e-13		1	TRUE	TRUE	FALSE
FemShCSMI.NNeckACT	FemShCSMI	NNeckACT	364	0.104856	0.081297	0.341059	0.0905995	0.104856	0.579104	0.310116	0.108272	0.130786	0.287852	0.0823791	0.0016507	0.330588	4.79574e-10		1	TRUE	TRUE	FALSE
FemShCSMI.NNeckBR	FemShCSMI	NNeckBR	364	0.103458	0.0820444	0.288108	0.0785017	0.103458	-0.447791	0.44005	0.227955	0.17704	0.397682	0.0736918	1.41536e-06	0.240398	1.01e-05		1	TRUE	TRUE	FALSE
FemShCSMI.NNeckCSA	FemShCSMI	NNeckCSA	364	0.106575	0.0824356	0.180579	0.0909811	0.106575	0.660653	0.240414	0.19314	0.0631006	0.753598	0.0362571	2.05741e-15	0.736447	7.648e-50		1	TRUE	TRUE	FALSE
FemShCSMI.NNeckCSMI	FemShCSMI	NNeckCSMI	364	1.39e-05		0		0	0.240661		1	1	0.848831		4.12753e-12	0.848825	9.39692e-87		0	FALSE	TRUE	FALSE
FemShCSMI.NNeckSMod	FemShCSMI	NNeckSMod	364	0.102538	0.0832872	0.130242	0.0913499	0.102538	0.680925	0.252519	0.283634	0.0637213	0.846577	0.0234207	2.81475e-17	0.826641	1.26521e-69		1	TRUE	TRUE	FALSE
FemShCSMI.ShaftNeck	FemShCSMI	ShaftNeck	364	0.109076	0.0844714	0.480086	0.110195	0.109076	0.0848878	0.341906	0.805729	0.0611686	-0.0985603	0.104935	0.342405	-0.0476539	0.393844		1	TRUE	TRUE	FALSE
FemShCSMI.SpineT	FemShCSMI	SpineT	366	0.0988032	0.0817213	0.238898	0.0863043	0.0988032	0.335095	0.356726	0.442575	0.075593	0.560861	0.0604257	1.38251e-11	0.515983	8.1675e-21		1	TRUE	TRUE	FALSE
FemShCSMI.SpineZ	FemShCSMI	SpineZ	365	0.113653	0.0842559	0.629507	0.0908729	0.113653	0.329805	0.291395	0.264876	0.0709767	-0.085464	0.117437	0.46128	0.039241	0.482098		1	TRUE	TRUE	FALSE
FemShCSMI.TotBMD	FemShCSMI	TotBMD	366	0.099028	0.0828529	0.238497	0.0858645	0.099028	0.268518	0.370549	0.549717	0.0700728	0.659625	0.0511459	8.40924e-15	0.587638	2.46437e-27		1	TRUE	TRUE	FALSE
FemShCSMI.TrochBMD	FemShCSMI	TrochBMD	365	0.104127	0.0823977	0.395966	0.0947695	0.104127	0.217225	0.321663	0.553098	0.0638852	0.615326	0.0620535	4.37628e-10	0.496755	1.27479e-19		1	TRUE	TRUE	FALSE
FemShCSMI.WBTotArea	FemShCSMI	WBTotArea	366	0.108197	0.0841084	0.0947012	0.0805156	0.0947012	0.849794	0.14372	0.209647	0.0964069	0.885703	0.0167081	1.00655e-19	0.881847	4.80823e-95		1	TRUE	TRUE	FALSE
FemShCSMI.WBTotBMC	FemShCSMI	WBTotBMC	366	0		0.0003446		0	0.893851		1	1	0.84424		2.62966e-18	0.844094	5.71172e-78		0	FALSE	TRUE	FALSE
FemShCSMI.WBTotBMD	FemShCSMI	WBTotBMD	366	0.108178	0.0847631	0.118338	0.075513	0.108178	0.379027	0.404526	0.49489	0.0516865	0.725818	0.039437	9.20278e-19	0.686488	1.40677e-40		1	TRUE	TRUE	FALSE
FemShCSMI.WBTotFat	FemShCSMI	WBTotFat	366	0		0		0	-0.0108617		1	1	0.186445		0.103903	0.186445	2.50812e-13		0	FALSE	TRUE	FALSE
FemShCSMI.WBTotLean	FemShCSMI	WBTotLean	366	0.104809	0.0821723	0.0416818	0.0765393	0.0416818	0.791109	0.239235	0.402842	0.301521	0.926005	0.0117367	3.3227e-20	0.90997	1.71147e-139		1	TRUE	TRUE	FALSE
FemShCSMI.WhBodyT	FemShCSMI	WhBodyT	365	0.0989939	0.0808236	0.117737	0.0781993	0.0989939	0.598121	0.381388	0.280895	0.11898	0.529771	0.0573765	2.59825e-12	0.536909	4.75968e-24		1	TRUE	TRUE	FALSE
FemShCSMI.WhBodyZ	FemShCSMI	WhBodyZ	365	0.10457	0.0826153	0.75313	0.085423	0.10457	0.133877	0.287073	0.644105	0.0678938	0.171168	0.142484	0.241157	0.118048	0.0438887		1	TRUE	TRUE	FALSE
FemShCSMI.Affected1	FemShCSMI	Affected1	365	0.109222	0.0832433	0.512987	0.169012	0.109222	-0.14016	0.38019	0.714504	0.0637634	0.162936	0.160263	0.309623	0.0741413	0.389649		1	TRUE	TRUE	FALSE
FemShCSMI.Affected2	FemShCSMI	Affected2	367	0.0965659	0.079942	0.364414	0.323252	0.0965659	0.89577	0.712146	0.166873	0.442439	-0.25927	0.225076	0.230934	-0.0284284	0.825769		1	TRUE	TRUE	FALSE
FemShCSMI.Affected3	FemShCSMI	Affected3	365	0.107618	0.0837298	0.559536	0.147313	0.107618	-0.216132	0.352217	0.522045	0.0833235	0.378771	0.131219	0.0045637	0.184432	0.0067676		1	TRUE	TRUE	FALSE
FemShCSMI.Affected4	FemShCSMI	Affected4	365	0.104096	0.0825545	0.538223	0.16277	0.104096	0.067238	0.386471	0.860687	0.0683445	0.0382068	0.15212	0.8124	0.0404899	0.631546		1	TRUE	TRUE	FALSE
FemShCSMI.Affected5HipNeck	FemShCSMI	Affected5HipNeck	365	0.106241	0.0840501	0.426522	0.0819932	0.106241	0.422151	0.354264	0.183453	0.134369	-0.26359	0.0896064	0.0038976	-0.0988474	0.0709596		1	TRUE	TRUE	FALSE
FemShCSMI.Affected5HipTot	FemShCSMI	Affected5HipTot	365	0.105743	0.0836602	0.457899	0.0796797	0.105743	0.130443	0.300389	0.659585	0.072149	-0.122933	0.0918513	0.180442	-0.0568899	0.292583		1	TRUE	TRUE	FALSE
FemShCSMI.Affected5Spine	FemShCSMI	Affected5Spine	366	0.119932	0.0861057	0.649873	0.0844945	0.119932	0.362991	0.27094	0.182199	0.0697195	-0.174577	0.117706	0.128781	0.00443199	0.936837		1	TRUE	TRUE	FALSE
FemShSMod.HipNeckT	FemShSMod	HipNeckT	365	0.074766	0.0746566	0.306267	0.0830608	0.074766	0.689634	0.387254	0.0919325	0.262557	0.264293	0.0782734	0.0015696	0.316099	1.88177e-09		1	TRUE	TRUE	FALSE
FemShSMod.HipNeckZ	FemShSMod	HipNeckZ	365	0.0932676	0.0823744	0.696395	0.0885715	0.0932676	0.555493	0.3323	0.0753677	0.184003	-0.125639	0.129285	0.315543	0.0756501	0.174826		1	TRUE	TRUE	FALSE
FemShSMod.HipTotBMD	FemShSMod	HipTotBMD	365	0.0805151	0.0780848	0.244378	0.0824271	0.0805151	0.295544	0.36631	0.529725	0.114059	0.717178	0.0420079	5.69701e-17	0.639251	5.5839e-35		1	TRUE	TRUE	FALSE
FemShSMod.HipTotT	FemShSMod	HipTotT	365	0.0787949	0.0778344	0.25841	0.0790367	0.0787949	0.305568	0.361044	0.482247	0.124406	0.570296	0.0573127	8.05529e-13	0.514971	7.9848e-27		1	TRUE	TRUE	FALSE
FemShSMod.HipTotZ	FemShSMod	HipTotZ	365	0.0844884	0.0804045	0.578035	0.0872	0.0844884	0.264698	0.328624	0.413466	0.131636	-0.0514437	0.105548	0.623143	0.0265217	0.626066		1	TRUE	TRUE	FALSE
FemShSMod.InterBMD	FemShSMod	InterBMD	365	0.0803717	0.0781827	0.199689	0.080562	0.0803717	0.287733	0.400442	0.576552	0.103722	0.752915	0.0370226	8.53929e-19	0.682376	3.17454e-53		1	TRUE	TRUE	FALSE
FemShSMod.IntTrACT	FemShSMod	IntTrACT	364	0.080864	0.0781871	0.388845	0.0841614	0.080864	0.18392	0.338065	0.622906	0.118215	0.508676	0.0674231	8.95282e-09	0.41386	9.57872e-15		1	TRUE	TRUE	FALSE
FemShSMod.IntTrBR	FemShSMod	IntTrBR	364	0.0808685	0.0781779	0.37536	0.0700576	0.0808685	0.076125	0.317069	0.813327	0.11824	0.186882	0.0794529	0.0223176	0.154865	0.0034556		1	TRUE	TRUE	FALSE
FemShSMod.IntTrCSA	FemShSMod	IntTrCSA	364	0.0811489	0.0781998	0.220068	0.0875444	0.0811489	0.622866	0.237735	0.219577	0.126287	0.855844	0.0238578	8.97617e-19	0.807749	3.85913e-87		1	TRUE	TRUE	FALSE
FemShSMod.IntTrCSMI	FemShSMod	IntTrCSMI	364	0.025181		0		0	0.6021		1	1	0.910206		1.59126e-18	0.898673	7.99314e-102		0	FALSE	TRUE	FALSE
FemShSMod.IntTrSMod	FemShSMod	IntTrSMod	364	0.0812855	0.0784631	0.157144	0.0893378	0.0812855	0.724472	0.215358	0.23348	0.124629	0.899232	0.0171298	3.13225e-19	0.873176	2.90171e-115		1	TRUE	TRUE	FALSE
FemShSMod.NeckBMD	FemShSMod	NeckBMD	365	0.0801319	0.0766798	0.331804	0.0846409	0.0801319	0.624596	0.318279	0.112762	0.195375	0.412767	0.0713032	1.63412e-06	0.425454	3.44979e-16		1	TRUE	TRUE	FALSE
FemShSMod.NNeckACT	FemShSMod	NNeckACT	364	0.083579	0.076977	0.340301	0.0903494	0.083579	0.659049	0.328598	0.0953848	0.207501	0.341876	0.0775118	0.00012	0.376968	7.48934e-13		1	TRUE	TRUE	FALSE
FemShSMod.NNeckBR	FemShSMod	NNeckBR	364	0.0812375	0.077653	0.29166	0.0781487	0.0812375	-0.506115	0.495721	0.207	0.236637	0.367073	0.0738367	2.48215e-07	0.21822	5.46e-05		1	TRUE	TRUE	FALSE
FemShSMod.NNeckCSA	FemShSMod	NNeckCSA	364	0.0857569	0.0780502	0.183046	0.0902634	0.0857569	0.737267	0.215503	0.185459	0.124843	0.792558	0.0308377	9.013e-18	0.777324	2.96383e-74		1	TRUE	TRUE	FALSE
FemShSMod.NNeckCSMI	FemShSMod	NNeckCSMI	364	0.0741031	0.0784113	0.0982491	0.0869643	0.0741031	0.548164	0.425905	0.520397	0.0875228	0.92692	0.0127406	4.58704e-21	0.893741	1.47147e-96		1	TRUE	TRUE	FALSE
FemShSMod.NNeckSMod	FemShSMod	NNeckSMod	364	0.0848414	0.0791946	0.136407	0.0913205	0.0848414	0.770412	0.201033	0.252431	0.111299	0.870999	0.0197471	3.78221e-19	0.857199	1.23471e-79		1	TRUE	TRUE	FALSE
FemShSMod.ShaftNeck	FemShSMod	ShaftNeck	364	0.0816384	0.0792168	0.476563	0.11001	0.0816384	-0.000897438	0.384808	0.998046	0.120021	-0.0856127	0.100763	0.392909	-0.0595348	0.281492		1	TRUE	TRUE	FALSE
FemShSMod.SpineT	FemShSMod	SpineT	366	0.0728582	0.0751934	0.241902	0.0865914	0.0728582	0.503699	0.344658	0.308009	0.147617	0.612469	0.0541427	2.72166e-14	0.580346	3.33752e-26		1	TRUE	TRUE	FALSE
FemShSMod.SpineZ	FemShSMod	SpineZ	365	0.0939459	0.0806294	0.6351	0.0906373	0.0939459	0.500864	0.323071	0.112044	0.152968	-0.12642	0.116539	0.268085	0.0496523	0.371243		1	TRUE	TRUE	FALSE
FemShSMod.TotBMD	FemShSMod	TotBMD	366	0.0730283	0.0766966	0.242846	0.0858011	0.0730283	0.404913	0.359646	0.425014	0.140356	0.711423	0.0445666	8.44278e-18	0.649932	2.30536e-46		1	TRUE	TRUE	FALSE
FemShSMod.TrochBMD	FemShSMod	TrochBMD	365	0.0821284	0.0783757	0.402134	0.0950295	0.0821284	0.316668	0.32309	0.430934	0.115812	0.654039	0.0569099	9.47043e-12	0.542052	2.08902e-23		1	TRUE	TRUE	FALSE
FemShSMod.WBTotArea	FemShSMod	WBTotArea	366	0.0826015	0.0791562	0.0910327	0.0780167	0.0826015	0.839072	0.15845	0.283413	0.110461	0.922198	0.0115449	9.68231e-23	0.914887	3.17872e-143		1	TRUE	TRUE	FALSE
FemShSMod.WBTotBMC	FemShSMod	WBTotBMC	366	0.0834494	0.0797793	0.0895038	0.0745455	0.0834494	0.745309	0.23591	0.325932	0.107852	0.900937	0.0149057	3.47254e-23	0.887435	5.81736e-97		1	TRUE	TRUE	FALSE
FemShSMod.WBTotBMD	FemShSMod	WBTotBMD	366	0.0792921	0.0786287	0.119225	0.0752609	0.0792921	0.5005	0.386878	0.433211	0.12089	0.778899	0.0325472	4.37488e-22	0.750078	6.02589e-67		1	TRUE	TRUE	FALSE
FemShSMod.WBTotFat	FemShSMod	WBTotFat	366	0.0795326	0.0791337	0.0519575	0.0822407	0.0519575	-0.128307	1.02741	0.892644	0.306324	0.447759	0.0633125	3.14044e-09	0.410027	1.42353e-14		1	TRUE	TRUE	FALSE
FemShSMod.WBTotLean	FemShSMod	WBTotLean	366	0.046068		0		0	0.902311		1	1	0.942259		1.67141e-21	0.920299	4.56921e-159		0	FALSE	TRUE	FALSE
FemShSMod.WhBodyT	FemShSMod	WhBodyT	365	0.0734906	0.0745978	0.117358	0.0781607	0.0734906	0.766409	0.351778	0.229857	0.247557	0.59273	0.0505341	5.74681e-16	0.607188	6.92988e-31		1	TRUE	TRUE	FALSE
FemShSMod.WhBodyZ	FemShSMod	WhBodyZ	365	0.0811147	0.0786082	0.753165	0.0855643	0.0811147	0.253279	0.317193	0.427421	0.13184	0.177227	0.140008	0.21983	0.147007	0.0123147		1	TRUE	TRUE	FALSE
FemShSMod.Affected1	FemShSMod	Affected1	365	0.0836903	0.0779112	0.514949	0.166001	0.0836903	-0.167207	0.425413	0.695604	0.119957	0.107919	0.158392	0.50096	0.0372353	0.670132		1	TRUE	TRUE	FALSE
FemShSMod.Affected2	FemShSMod	Affected2	367	0.0754151	0.0742614	0.381895	0.314458	0.0754151	0.957469	0.772671	0.173405	0.478037	-0.270888	0.22799	0.218349	-0.0422935	0.744158		1	TRUE	TRUE	FALSE
FemShSMod.Affected3	FemShSMod	Affected3	365	0.0829526	0.0775314	0.55781	0.148389	0.0829526	-0.280854	0.406555	0.453235	0.151593	0.395523	0.128207	0.0002561	0.191453	0.0050453		1	TRUE	TRUE	FALSE
FemShSMod.Affected4	FemShSMod	Affected4	365	0.0805955	0.0784864	0.540722	0.163261	0.0805955	0.0412295	0.426207	0.922976	0.12	-0.00893107	0.15875	0.955785	0.00280341	0.973784		1	TRUE	TRUE	FALSE
FemShSMod.Affected5HipNeck	FemShSMod	Affected5HipNeck	365	0.0808442	0.0793857	0.425928	0.0817314	0.0808442	0.497078	0.420932	0.158253	0.216393	-0.244686	0.0878332	0.0022981	-0.0855013	0.115462		1	TRUE	TRUE	FALSE
FemShSMod.Affected5HipTot	FemShSMod	Affected5HipTot	365	0.0812406	0.0793754	0.457581	0.0796048	0.0812406	0.207598	0.339411	0.526268	0.136316	-0.100335	0.0902363	0.265391	-0.0308047	0.566376		1	TRUE	TRUE	FALSE
FemShSMod.Affected5Spine	FemShSMod	Affected5Spine	366	0.0942566	0.0811157	0.649005	0.0842866	0.0942566	0.456304	0.310446	0.123747	0.142682	-0.170301	0.113761	0.126217	0.0168367	0.760995		1	TRUE	TRUE	FALSE
HipNeckT.HipNeckZ	HipNeckT	HipNeckZ	364	0.411889	0.0826475	0.664212	0.089069	0.411889	1		1.81136e-12		0.470874	0.0854113	0.0007831	0.732301	4.18854e-54		1	FALSE	TRUE	FALSE
HipNeckT.HipTotBMD	HipNeckT	HipTotBMD	365	0.305267	0.0824911	0.258774	0.0832555	0.258774	0.958512	0.0449735	9.57e-05	0.138398	0.755251	0.0343258	3.73576e-18	0.811371	1.54867e-64		1	TRUE	TRUE	FALSE
HipNeckT.HipTotT	HipNeckT	HipTotT	364	0.309266	0.0831171	0.269191	0.0800669	0.269191	0.92585	0.0433147	0.0001253	0.0116374	0.846694	0.0236788	1.0587e-21	0.868706	9.69835e-86		1	TRUE	TRUE	FALSE
HipNeckT.HipTotZ	HipNeckT	HipTotZ	364	0.34862	0.0844376	0.574818	0.0857607	0.34862	0.936038	0.0652671	5.20632e-10	0.146316	0.249144	0.0977651	0.0290883	0.550136	1.67225e-27		1	TRUE	TRUE	FALSE
HipNeckT.InterBMD	HipNeckT	InterBMD	365	0.304782	0.0829214	0.209377	0.0805194	0.209377	0.919239	0.0790053	0.0004523	0.122421	0.695839	0.0421874	3.52291e-17	0.7481	2.28962e-50		1	TRUE	TRUE	FALSE
HipNeckT.IntTrACT	HipNeckT	IntTrACT	365	0.303978	0.0810842	0.402895	0.0859916	0.303978	0.892458	0.0583827	5.68698e-06	0.005649	0.704164	0.043789	1.75604e-14	0.766276	1.59213e-53		1	TRUE	TRUE	FALSE
HipNeckT.IntTrBR	HipNeckT	IntTrBR	365	0.295195	0.0825449	0.378063	0.0701499	0.295195	-0.711264	0.102061	7.45e-05	0.0002804	-0.560455	0.057299	6.04746e-12	-0.608675	3.41766e-32		1	TRUE	TRUE	FALSE
HipNeckT.IntTrCSA	HipNeckT	IntTrCSA	365	0.303738	0.082774	0.218762	0.0803636	0.218762	1		4.03e-05		0.524661	0.054945	2.96422e-10	0.644723	4.3739e-37		1	FALSE	TRUE	FALSE
HipNeckT.IntTrCSMI	HipNeckT	IntTrCSMI	365	0.304781	0.0840605	0.126947	0.0732293	0.126947	0.954567	0.211878	0.0020713	0.414519	0.253829	0.0777202	0.0020741	0.385516	8.85474e-14		1	TRUE	TRUE	FALSE
HipNeckT.IntTrSMod	HipNeckT	IntTrSMod	365	0.307901	0.083468	0.150775	0.0729976	0.150775	1		0.0004221		0.307943	0.0714955	0.0001963	0.451545	5.69739e-19		1	FALSE	TRUE	FALSE
HipNeckT.NeckBMD	HipNeckT	NeckBMD	365	0.316093	0.081986	0.335641	0.0861804	0.316093	0.996499	0.00571796	1.95e-05	0.240988	0.955865	0.00684647	7.29985e-22	0.968893	9.36353e-173		1	TRUE	TRUE	FALSE
HipNeckT.NNeckACT	HipNeckT	NNeckACT	365	0.318093	0.0834698	0.329851	0.0928011	0.318093	0.984265	0.0179653	4.29e-05	0.168449	0.925073	0.0129625	3.07768e-19	0.944173	1.32251e-134		1	TRUE	TRUE	FALSE
HipNeckT.NNeckBR	HipNeckT	NNeckBR	365	0.302498	0.0832602	0.299393	0.0788748	0.299393	-0.848553	0.0895527	7.2e-05	0.0234612	-0.636308	0.0503153	6.89089e-14	-0.700178	9.17658e-44		1	TRUE	TRUE	FALSE
HipNeckT.NNeckCSA	HipNeckT	NNeckCSA	365	0.302319	0.0830578	0.145214	0.0876519	0.145214	0.974349	0.114042	0.0017968	0.413829	0.722065	0.0403201	2.1241e-17	0.761765	3.03063e-52		1	TRUE	TRUE	FALSE
HipNeckT.NNeckCSMI	HipNeckT	NNeckCSMI	365	0.305378	0.0829543	0.0878215	0.0837414	0.0878215	0.618006	0.313398	0.120526	0.187717	0.41342	0.0713578	7.26077e-07	0.43029	7.29722e-18		1	TRUE	TRUE	FALSE
HipNeckT.NNeckSMod	HipNeckT	NNeckSMod	365	0.304276	0.0829383	0.111846	0.0860515	0.111846	0.812041	0.216831	0.0244858	0.226116	0.560928	0.0590705	1.39786e-11	0.590734	1.2059e-28		1	TRUE	TRUE	FALSE
HipNeckT.ShaftNeck	HipNeckT	ShaftNeck	365	0.30802	0.0829869	0.467907	0.109057	0.30802	-0.193165	0.201917	0.339928	0.0001294	0.0631277	0.102764	0.538769	-0.0350273	0.538636		1	TRUE	TRUE	FALSE
HipNeckT.SpineT	HipNeckT	SpineT	365	0.31363	0.0827118	0.232708	0.0842954	0.232708	0.805403	0.11934	0.0009691	0.0286394	0.557473	0.0580017	9.69587e-12	0.622145	3.17349e-33		1	TRUE	TRUE	FALSE
HipNeckT.SpineZ	HipNeckT	SpineZ	364	0.355626	0.0809027	0.630545	0.0883287	0.355626	0.922728	0.0874586	4.90848e-10	0.170872	-0.147826	0.127167	0.220106	0.364819	1.27675e-11		1	TRUE	TRUE	FALSE
HipNeckT.TotBMD	HipNeckT	TotBMD	366	0.307474	0.0825467	0.241676	0.0851812	0.241676	0.805963	0.117968	0.0009097	0.02519	0.545355	0.0588591	2.52388e-11	0.61491	3.57041e-32		1	TRUE	TRUE	FALSE
HipNeckT.TrochBMD	HipNeckT	TrochBMD	365	0.316468	0.0829	0.413168	0.101889	0.316468	0.886503	0.0732455	1.57e-05	0.0273531	0.675245	0.0515874	1.53087e-11	0.748218	2.88642e-48		1	TRUE	TRUE	FALSE
HipNeckT.WBTotArea	HipNeckT	WBTotArea	366	0.314287	0.0828357	0.0856861	0.07801	0.0856861	0.497661	0.329313	0.192968	0.151551	0.448493	0.0693932	2.21e-08	0.436787	1.59695e-18		1	TRUE	TRUE	FALSE
HipNeckT.WBTotBMC	HipNeckT	WBTotBMC	366	0.306039	0.0829333	0.0888372	0.0708444	0.0888372	0.975438	0.250883	0.0067628	0.461897	0.488206	0.0610002	6.39142e-11	0.549048	2.1776e-29		1	TRUE	TRUE	FALSE
HipNeckT.WBTotBMD	HipNeckT	WBTotBMD	366	0.301321	0.083056	0.137508	0.0663487	0.137508	1		0.0007031		0.533888	0.053699	9.92652e-13	0.617998	3.78151e-36		1	FALSE	TRUE	FALSE
HipNeckT.WBTotFat	HipNeckT	WBTotFat	366	0.309674	0.0835262	0.0533944	0.083127	0.0533944	0.0957508	0.480784	0.8441	0.249376	0.0137724	0.0844478	0.86867	0.0234456	0.660763		1	TRUE	TRUE	FALSE
HipNeckT.WBTotLean	HipNeckT	WBTotLean	366	0.309427	0.0826213	0.0358238	0.0731285	0.0358238	0.74003	0.73734	0.202535	0.400908	0.314204	0.075995	0.0001093	0.3343	1.85905e-10		1	TRUE	TRUE	FALSE
HipNeckT.WhBodyT	HipNeckT	WhBodyT	364	0.308966	0.0829509	0.127399	0.0646038	0.127399	1		0.0009995		0.55847	0.0525833	7.16159e-14	0.632067	1.61857e-37		1	FALSE	TRUE	FALSE
HipNeckT.WhBodyZ	HipNeckT	WhBodyZ	364	0.337874	0.080477	0.741884	0.0860435	0.337874	0.881658	0.0759337	5.80404e-10	0.0402588	0.206316	0.117363	0.118988	0.526706	1.33179e-22		1	TRUE	TRUE	FALSE
HipNeckT.Affected1	HipNeckT	Affected1	364	0.310749	0.0799817	0.430335	0.177953	0.310749	-0.505237	0.205674	0.0464118	0.0104243	-0.753358	0.117359	6.54013e-08	-0.656821	1.1843e-14		1	TRUE	TRUE	FALSE
HipNeckT.Affected2	HipNeckT	Affected2	367	0.316746	0.0815693	0.390489	0.333815	0.316746	-0.181598	0.343052	0.605361	0.113257	-0.318947	0.223488	0.153539	-0.269692	0.0238087		1	TRUE	TRUE	FALSE
HipNeckT.Affected3	HipNeckT	Affected3	364	0.295204	0.0788194	0.503614	0.129283	0.295204	-0.748843	0.160692	0.0003639	0.0453534	-0.390508	0.109502	0.0025417	-0.519714	6.2294e-15		1	TRUE	TRUE	FALSE
HipNeckT.Affected4	HipNeckT	Affected4	364	0.311701	0.0813208	0.471852	0.170192	0.311701	-0.447705	0.200094	0.064224	0.0039301	-0.778674	0.122723	6.17623e-08	-0.641183	2.15112e-14		1	TRUE	TRUE	FALSE
HipNeckT.Affected5HipNeck	HipNeckT	Affected5HipNeck	364	0.301277	0.0832612	0.423892	0.0815536	0.301277	0.923931	0.0488515	5.59581e-16	0.0393319	0.733794	0.0399933	3.99645e-14	0.795743	2.1405e-64		1	TRUE	TRUE	FALSE
HipNeckT.Affected5HipTot	HipNeckT	Affected5HipTot	364	0.294178	0.0830235	0.454452	0.0790471	0.294178	0.844147	0.0798138	4.14691e-09	0.0136556	0.555051	0.0608187	2.29485e-09	0.653077	3.20014e-38		1	TRUE	TRUE	FALSE
HipNeckT.Affected5Spine	HipNeckT	Affected5Spine	365	0.301835	0.0817941	0.630945	0.0856437	0.301835	0.786181	0.106991	8.68414e-07	0.0147194	0.334664	0.0931302	0.0021995	0.512963	7.6675e-21		1	TRUE	TRUE	FALSE
HipNeckZ.HipTotBMD	HipNeckZ	HipTotBMD	365	0.678837	0.0888099	0.310796	0.087676	0.310796	0.984818	0.0822979	5.73134e-10	0.426804	0.176416	0.117585	0.179106	0.535351	3.77019e-25		1	TRUE	TRUE	FALSE
HipNeckZ.HipTotT	HipNeckZ	HipTotT	364	0.678576	0.0888853	0.33031	0.0841875	0.33031	0.950936	0.0750741	4.29295e-10	0.256062	0.224117	0.111689	0.0845249	0.554186	6.04357e-27		1	TRUE	TRUE	FALSE
HipNeckZ.InterBMD	HipNeckZ	InterBMD	365	0.681187	0.0888777	0.252216	0.0852751	0.252216	0.956131	0.114286	5.71645e-08	0.352014	0.11473	0.118751	0.363051	0.452331	9.37665e-18		1	TRUE	TRUE	FALSE
HipNeckZ.IntTrACT	HipNeckZ	IntTrACT	365	0.659384	0.089306	0.42413	0.0835486	0.42413	0.870728	0.0797659	6.17611e-10	0.0289008	0.16634	0.120129	0.204955	0.53414	3.83334e-23		1	TRUE	TRUE	FALSE
HipNeckZ.IntTrBR	HipNeckZ	IntTrBR	365	0.63965	0.0916202	0.413402	0.0700406	0.413402	-0.79956	0.0715235	8.43386e-10	4.99e-05	-0.377399	0.0898867	0.001084	-0.584671	2.40336e-28		1	TRUE	TRUE	FALSE
HipNeckZ.IntTrCSA	HipNeckZ	IntTrCSA	365	0.681295	0.0888065	0.23316	0.0908703	0.23316	0.909141	0.161769	3.6609e-06	0.291118	0.00877757	0.130107	0.946398	0.366687	1.44236e-11		1	TRUE	TRUE	FALSE
HipNeckZ.IntTrCSMI	HipNeckZ	IntTrCSMI	365	0.687186	0.0883778	0.1271	0.0817685	0.1271	0.668906	0.276478	0.0136079	0.155976	-0.0852839	0.128423	0.498001	0.153121	0.0058716		1	TRUE	TRUE	FALSE
HipNeckZ.IntTrSMod	HipNeckZ	IntTrSMod	365	0.687623	0.0883038	0.149698	0.0903408	0.149698	0.749204	0.255985	0.0029447	0.197346	-0.062073	0.131528	0.631152	0.208381	0.0001659		1	TRUE	TRUE	FALSE
HipNeckZ.NeckBMD	HipNeckZ	NeckBMD	365	0.665231	0.089153	0.422738	0.0833462	0.422738	1		1.0157e-12		0.439758	0.0905781	0.0018777	0.723619	6.88679e-52		1	FALSE	TRUE	FALSE
HipNeckZ.NNeckACT	HipNeckZ	NNeckACT	365	0.671758	0.0887355	0.409999	0.0904259	0.409999	0.990989	0.0318367	1.25205e-11	0.385183	0.464423	0.0904923	0.0013311	0.724455	9.53824e-51		1	TRUE	TRUE	FALSE
HipNeckZ.NNeckBR	HipNeckZ	NNeckBR	365	0.653967	0.0899796	0.355268	0.0784043	0.355268	-0.963801	0.0517548	2.87605e-11	0.230987	-0.411489	0.0872654	0.0007038	-0.658921	8.83493e-38		1	TRUE	TRUE	FALSE
HipNeckZ.NNeckCSA	HipNeckZ	NNeckCSA	365	0.685869	0.0886152	0.221349	0.0968325	0.221349	0.959848	0.133205	8.76759e-07	0.385764	0.19889	0.11687	0.131527	0.472356	1.57072e-19		1	TRUE	TRUE	FALSE
HipNeckZ.NNeckCSMI	HipNeckZ	NNeckCSMI	365	0.689987	0.0886039	0.118052	0.0920158	0.118052	0.689835	0.276484	0.0132696	0.203105	0.0099549	0.127672	0.938063	0.202086	0.0002245		1	TRUE	TRUE	FALSE
HipNeckZ.NNeckSMod	HipNeckZ	NNeckSMod	365	0.686498	0.0885034	0.155711	0.0957533	0.155711	0.838513	0.217314	0.0004454	0.262117	0.102526	0.123319	0.426959	0.326898	1.2739e-09		1	TRUE	TRUE	FALSE
HipNeckZ.ShaftNeck	HipNeckZ	ShaftNeck	365	0.67979	0.0875578	0.472126	0.108944	0.472126	0.0228198	0.164031	0.889334	3.15232e-08	-0.14574	0.148794	0.331079	-0.0469906	0.443575		1	TRUE	TRUE	FALSE
HipNeckZ.SpineT	HipNeckZ	SpineT	365	0.701215	0.0865536	0.280128	0.086029	0.280128	0.769823	0.132879	7.59931e-06	0.0404273	-0.125923	0.132803	0.322009	0.282788	3.77847e-07		1	TRUE	TRUE	FALSE
HipNeckZ.TotBMD	HipNeckZ	TotBMD	366	0.699886	0.087027	0.289252	0.0870147	0.289252	0.756236	0.130439	8.85921e-06	0.0295555	-0.105664	0.133037	0.409459	0.291458	1.88301e-07		1	TRUE	TRUE	FALSE
HipNeckZ.TrochBMD	HipNeckZ	TrochBMD	365	0.679883	0.0887575	0.422886	0.0996408	0.422886	0.833082	0.0946461	3.92833e-08	0.0323875	0.170717	0.135438	0.253248	0.520078	2.98621e-21		1	TRUE	TRUE	FALSE
HipNeckZ.WBTotArea	HipNeckZ	WBTotArea	366	0.698863	0.0882544	0.107716	0.0819213	0.107716	0.544531	0.296308	0.0514316	0.14947	-0.176097	0.124419	0.142455	0.0581208	0.299658		1	TRUE	TRUE	FALSE
HipNeckZ.WBTotBMC	HipNeckZ	WBTotBMC	366	0.701127	0.0878353	0.121714	0.0789743	0.121714	0.920082	0.271798	0.0002552	0.392045	-0.151206	0.124929	0.205287	0.19131	0.0004908		1	TRUE	TRUE	FALSE
HipNeckZ.WBTotBMD	HipNeckZ	WBTotBMD	366	0.696647	0.0876619	0.155657	0.0799677	0.155657	0.996357	0.211779	4.09827e-06	0.49316	-0.113109	0.123522	0.341258	0.270855	5.29515e-07		1	TRUE	TRUE	FALSE
HipNeckZ.WBTotFat	HipNeckZ	WBTotFat	366	0.672474	0.0893801	0.0464296	0.0810924	0.0464296	-0.219091	0.47789	0.607045	0.286442	0.039897	0.112124	0.723248	-0.0164165	0.763608		1	TRUE	TRUE	FALSE
HipNeckZ.WBTotLean	HipNeckZ	WBTotLean	366	0.703622	0.0882975	0.0618509	0.0820621	0.0618509	0.654732	0.478028	0.0842928	0.313495	-0.187316	0.131703	0.135751	0.0378143	0.493681		1	TRUE	TRUE	FALSE
HipNeckZ.WhBodyT	HipNeckZ	WhBodyT	364	0.694346	0.0877601	0.140793	0.0568352	0.140793	1		1.15e-05		-0.125448	0.118988	0.280824	0.248376	4.39986e-06		1	FALSE	TRUE	FALSE
HipNeckZ.Affected1	HipNeckZ	Affected1	364	0.664325	0.0914092	0.473748	0.160249	0.473748	-0.718036	0.160698	0.0001438	0.0475345	-0.0650107	0.1968	0.740888	-0.430143	3.94762e-07		1	TRUE	TRUE	FALSE
HipNeckZ.Affected2	HipNeckZ	Affected2	367	0.680743	0.0905706	0.359476	0.318662	0.359476	-0.467987	0.330232	0.139484	0.186818	0.322731	0.314589	0.319507	-0.0855638	0.492831		1	TRUE	TRUE	FALSE
HipNeckZ.Affected3	HipNeckZ	Affected3	364	0.670561	0.0880926	0.530601	0.133939	0.530601	-0.809718	0.114116	4.78322e-07	0.0349694	-0.227554	0.169492	0.225436	-0.572472	1.12811e-16		1	TRUE	TRUE	FALSE
HipNeckZ.Affected4	HipNeckZ	Affected4	364	0.665913	0.0871263	0.491013	0.156369	0.491013	-0.731233	0.152875	7.05e-05	0.0440033	-0.139676	0.187967	0.481452	-0.475727	1.40205e-08		1	TRUE	TRUE	FALSE
HipTotBMD.HipTotT	HipTotBMD	HipTotT	365	0.251725	0.0855543	0.266676	0.0815977	0.251725	0.9977	0.0100092	0.0002773	0.404955	0.934443	0.00967567	2.14828e-23	0.950696	3.21907e-141		1	TRUE	TRUE	FALSE
HipTotBMD.HipTotZ	HipTotBMD	HipTotZ	365	0.270847	0.0774464	0.571258	0.0867893	0.270847	1		4.86243e-09		0.290374	0.0923046	0.0092958	0.555704	1.91206e-28		1	FALSE	TRUE	FALSE
HipTotBMD.InterBMD	HipTotBMD	InterBMD	365	0.275223	0.0853689	0.216471	0.0834394	0.216471	0.965746	0.0172189	0.0008433	0.0086874	0.984297	0.00339456	2.18152e-24	0.977472	6.00437e-203		1	TRUE	TRUE	FALSE
HipTotBMD.IntTrACT	HipTotBMD	IntTrACT	365	0.252987	0.0856438	0.404447	0.0857282	0.252987	0.966052	0.0322278	4.92686e-06	0.142015	0.871544	0.0213558	2.79042e-18	0.890334	8.97553e-98		1	TRUE	TRUE	FALSE
HipTotBMD.IntTrBR	HipTotBMD	IntTrBR	365	0.216935	0.0843835	0.381555	0.0699619	0.216935	-0.861389	0.114736	1.23e-05	0.119341	-0.450856	0.0644776	2.28121e-08	-0.561576	2.40785e-28		1	TRUE	TRUE	FALSE
HipTotBMD.IntTrCSA	HipTotBMD	IntTrCSA	365	0.265119	0.0874854	0.226008	0.0920258	0.226008	0.915245	0.0509511	0.0023293	0.0106315	0.871043	0.0206317	1.9341e-18	0.880963	1.85694e-92		1	TRUE	TRUE	FALSE
HipTotBMD.IntTrCSMI	HipTotBMD	IntTrCSMI	365	0.254963	0.0848661	0.126283	0.0807911	0.126283	0.699818	0.176349	0.0553151	0.0413191	0.701733	0.0420251	1.80686e-14	0.691742	1.56941e-44		1	TRUE	TRUE	FALSE
HipTotBMD.IntTrSMod	HipTotBMD	IntTrSMod	365	0.256328	0.0862627	0.146851	0.0877874	0.146851	0.816535	0.123207	0.0214889	0.0604084	0.747219	0.0369168	4.19679e-15	0.753604	1.07135e-55		1	TRUE	TRUE	FALSE
HipTotBMD.NeckBMD	HipTotBMD	NeckBMD	365	0.264786	0.0844274	0.33515	0.0851774	0.264786	0.948063	0.0369145	0.0001037	0.0410704	0.849269	0.0236994	2.2443e-19	0.87619	1.72349e-88		1	TRUE	TRUE	FALSE
HipTotBMD.NNeckACT	HipTotBMD	NNeckACT	365	0.277701	0.0854238	0.341525	0.0903206	0.277701	0.922347	0.0438546	0.0001758	0.0054168	0.814959	0.0286353	7.24298e-17	0.846085	3.29802e-76		1	TRUE	TRUE	FALSE
HipTotBMD.NNeckBR	HipTotBMD	NNeckBR	365	0.250297	0.0821405	0.303405	0.0771073	0.250297	-0.899415	0.131795	2.93e-05	0.212963	-0.251501	0.0759855	0.0021717	-0.429606	5.73026e-17		1	TRUE	TRUE	FALSE
HipTotBMD.NNeckCSA	HipTotBMD	NNeckCSA	365	0.246391	0.0869336	0.18716	0.0954523	0.18716	0.735629	0.119459	0.0467323	0.0155277	0.924903	0.0147855	7.51406e-22	0.88186	2.69477e-92		1	TRUE	TRUE	FALSE
HipTotBMD.NNeckCSMI	HipTotBMD	NNeckCSMI	365	0.242482	0.0828024	0.100013	0.0904926	0.100013	0.258954	0.362332	0.57113	0.0901491	0.78595	0.0363348	9.6698e-19	0.689274	2.717e-40		1	TRUE	TRUE	FALSE
HipTotBMD.NNeckSMod	HipTotBMD	NNeckSMod	365	0.242243	0.0846379	0.135703	0.0959403	0.135703	0.544975	0.220001	0.188738	0.0565289	0.859316	0.0257901	4.5164e-20	0.794233	2.96613e-60		1	TRUE	TRUE	FALSE
HipTotBMD.ShaftNeck	HipTotBMD	ShaftNeck	365	0.264225	0.0882029	0.466846	0.110176	0.264225	-0.139076	0.22769	0.538183	0.0013073	-0.0167182	0.104452	0.872797	-0.0593165	0.297464		1	TRUE	TRUE	FALSE
HipTotBMD.SpineT	HipTotBMD	SpineT	366	0.270902	0.0875693	0.242009	0.0858761	0.242009	0.811198	0.104995	0.0031956	0.0062105	0.672392	0.0460997	1.23502e-15	0.707565	3.32086e-43		1	TRUE	TRUE	FALSE
HipTotBMD.SpineZ	HipTotBMD	SpineZ	365	0.303325	0.088401	0.640092	0.0888311	0.303325	0.970686	0.119432	5.64239e-09	0.403539	-0.162658	0.131464	0.190739	0.346266	1.27489e-10		1	TRUE	TRUE	FALSE
HipTotBMD.TotBMD	HipTotBMD	TotBMD	366	0.270904	0.0881604	0.270904	0.0881604	0.270904	0.768745	0.105451	0.0064027	0.0007263	0.75374	0.0373941	4.19819e-18	0.757421	1.22148e-51		1	TRUE	TRUE	FALSE
HipTotBMD.TrochBMD	HipTotBMD	TrochBMD	365	0.302842	0.0895093	0.480088	0.0999171	0.302842	0.9193	0.0372769	2.05e-05	0.0039254	0.910353	0.0192463	2.98359e-15	0.898606	7.56345e-99		1	TRUE	TRUE	FALSE
HipTotBMD.WBTotArea	HipTotBMD	WBTotArea	366	0.256789	0.0847084	0.0940194	0.0806432	0.0940194	0.136348	0.404022	0.764187	0.0481931	0.81664	0.0329657	4.81142e-23	0.691296	1.54288e-40		1	TRUE	TRUE	FALSE
HipTotBMD.WBTotBMC	HipTotBMD	WBTotBMC	366	0.261521	0.0859856	0.0999025	0.0764695	0.0999025	0.718861	0.16236	0.0899893	0.0946281	0.823553	0.0271884	4.95349e-23	0.787631	7.98128e-61		0	TRUE	TRUE	FALSE
HipTotBMD.WBTotBMD	HipTotBMD	WBTotBMD	366	0.261748	0.0875701	0.144215	0.078868	0.144215	0.937314	0.0717893	0.0028602	0.199202	0.781931	0.0299752	3.50539e-21	0.803627	2.84142e-82		1	TRUE	TRUE	FALSE
HipTotBMD.WBTotFat	HipTotBMD	WBTotFat	366	0.255032	0.0870555	0.0404023	0.0821606	0.0404023	-0.59678	0.973823	0.347052	0.389259	0.218203	0.0798521	0.0084402	0.123913	0.0204315		1	TRUE	TRUE	FALSE
HipTotBMD.WBTotLean	HipTotBMD	WBTotLean	366	0.236564	0.0816386	0.0456592	0.0768578	0.0456592	-0.00338516	0.65137	0.99563	0.278025	0.761417	0.0383381	1.72848e-19	0.649569	2.60358e-35		1	TRUE	TRUE	FALSE
HipTotBMD.WhBodyT	HipTotBMD	WhBodyT	365	0.268339	0.0875937	0.135894	0.0766389	0.135894	0.974031	0.104608	0.0037546	0.402778	0.64785	0.0447206	3.51543e-17	0.701126	5.06347e-46		1	TRUE	TRUE	FALSE
HipTotBMD.WhBodyZ	HipTotBMD	WhBodyZ	365	0.279651	0.0877503	0.750238	0.0866193	0.279651	0.88049	0.105289	6.01829e-08	0.133448	0.220476	0.124434	0.116809	0.496822	1.68182e-19		1	TRUE	TRUE	FALSE
HipTotBMD.Affected1	HipTotBMD	Affected1	365	0.254073	0.0826578	0.477047	0.170086	0.254073	-0.659489	0.223697	0.0128019	0.0586084	-0.451969	0.134713	0.0016767	-0.511883	1.94292e-10		1	TRUE	TRUE	FALSE
HipTotBMD.Affected2	HipTotBMD	Affected2	367	0.268333	0.0868689	0.360026	0.33226	0.268333	-0.414222	0.438068	0.3187	0.19074	-0.176581	0.208382	0.406203	-0.249579	0.0354031		1	TRUE	TRUE	FALSE
HipTotBMD.Affected3	HipTotBMD	Affected3	365	0.233931	0.0759855	0.483683	0.126165	0.233931	-1		3.66e-05		-0.0456196	0.11664	0.69696	-0.365067	3.72651e-08		1	FALSE	TRUE	FALSE
HipTotBMD.Affected4	HipTotBMD	Affected4	365	0.256011	0.0854403	0.506203	0.167399	0.256011	-0.599474	0.222629	0.0208366	0.0311562	-0.490859	0.136522	0.0008339	-0.513324	1.2958e-10		1	TRUE	TRUE	FALSE
HipTotBMD.Affected5HipNeck	HipTotBMD	Affected5HipNeck	365	0.238586	0.0848506	0.419625	0.08124	0.238586	0.91526	0.12423	4.36531e-06	0.250313	0.354145	0.0768763	7.86e-05	0.525021	1.99574e-24		1	TRUE	TRUE	FALSE
HipTotBMD.Affected5HipTot	HipTotBMD	Affected5HipTot	365	0.227457	0.0889025	0.453628	0.0794104	0.227457	0.916047	0.113058	2.35232e-06	0.242528	0.474711	0.0684667	2.78305e-07	0.602665	1.39753e-32		1	TRUE	TRUE	FALSE
HipTotBMD.Affected5Spine	HipTotBMD	Affected5Spine	366	0.260118	0.0868467	0.633436	0.084689	0.260118	0.834149	0.126898	1.47852e-06	0.106982	0.205756	0.102958	0.0673358	0.445749	1.13412e-16		1	TRUE	TRUE	FALSE
HipTotT.HipTotZ	HipTotT	HipTotZ	364	0.301848	0.0846498	0.571971	0.0865326	0.301848	0.96458	0.0727992	1.85616e-09	0.311047	0.311805	0.0907942	0.0051539	0.571242	3.58212e-30		1	TRUE	TRUE	FALSE
HipTotT.InterBMD	HipTotT	InterBMD	365	0.261539	0.0803199	0.201005	0.0791769	0.201005	0.997513	0.0201766	0.0003618	0.450093	0.916742	0.0125888	6.04953e-25	0.932892	5.22885e-122		1	TRUE	TRUE	FALSE
HipTotT.IntTrACT	HipTotT	IntTrACT	365	0.27995	0.0796185	0.409582	0.0864324	0.27995	0.958539	0.0321948	2.60691e-06	0.0642455	0.806342	0.0291811	2.68221e-17	0.85033	3.01493e-80		1	TRUE	TRUE	FALSE
HipTotT.IntTrBR	HipTotT	IntTrBR	365	0.245463	0.0788763	0.379298	0.0700352	0.245463	-0.797487	0.101253	1.94e-05	0.0146874	-0.505415	0.0599593	1.92821e-10	-0.58922	2.95327e-31		1	TRUE	TRUE	FALSE
HipTotT.IntTrCSA	HipTotT	IntTrCSA	365	0.265977	0.0817211	0.209976	0.0867008	0.209976	0.958646	0.0653196	0.000679	0.243662	0.733865	0.0373395	1.04107e-16	0.785395	9.70042e-60		1	TRUE	TRUE	FALSE
HipTotT.IntTrCSMI	HipTotT	IntTrCSMI	365	0.262472	0.0808361	0.120752	0.0772099	0.120752	0.762343	0.196803	0.0263769	0.111409	0.534269	0.0579983	1.29652e-10	0.565952	1.642e-28		1	TRUE	TRUE	FALSE
HipTotT.IntTrSMod	HipTotT	IntTrSMod	365	0.26368	0.0814371	0.137437	0.0823385	0.137437	0.890297	0.146099	0.0073557	0.223044	0.590526	0.0530342	4.74874e-12	0.6401	3.358e-37		1	TRUE	TRUE	FALSE
HipTotT.NeckBMD	HipTotT	NeckBMD	365	0.27091	0.0801426	0.339664	0.0855998	0.27091	0.902976	0.0495874	0.0001099	0.0048485	0.840887	0.0254459	1.83305e-20	0.857373	5.89365e-81		1	TRUE	TRUE	FALSE
HipTotT.NNeckACT	HipTotT	NNeckACT	365	0.278782	0.081046	0.343701	0.0909105	0.278782	0.880203	0.0547142	0.0002155	0.0005791	0.828491	0.0273644	2.4856e-18	0.842458	2.88742e-75		1	TRUE	TRUE	FALSE
HipTotT.NNeckBR	HipTotT	NNeckBR	365	0.262388	0.0793823	0.299549	0.0785152	0.262388	-0.805695	0.130495	0.0001702	0.0529484	-0.378107	0.0698276	3.51996e-06	-0.497659	3.85179e-22		1	TRUE	TRUE	FALSE
HipTotT.NNeckCSA	HipTotT	NNeckCSA	365	0.253853	0.0809135	0.177665	0.0965503	0.177665	0.695366	0.146026	0.042817	0.0260969	0.822763	0.0303065	3.83576e-21	0.792157	9.20791e-58		1	TRUE	TRUE	FALSE
HipTotT.NNeckCSMI	HipTotT	NNeckCSMI	365	0.258464	0.0797439	0.0949187	0.0902385	0.0949187	0.292089	0.347038	0.490153	0.118503	0.615342	0.0558414	3.55087e-14	0.549861	6.2741e-24		1	TRUE	TRUE	FALSE
HipTotT.NNeckSMod	HipTotT	NNeckSMod	365	0.256827	0.0802765	0.123314	0.0947463	0.123314	0.55932	0.236849	0.147197	0.0843311	0.70728	0.0455379	1.9907e-17	0.670435	4.22355e-36		1	TRUE	TRUE	FALSE
HipTotT.ShaftNeck	HipTotT	ShaftNeck	365	0.266284	0.0813875	0.464286	0.109407	0.266284	-0.311517	0.210261	0.144966	0.0013795	0.00804212	0.100308	0.936059	-0.104492	0.0638672		1	TRUE	TRUE	FALSE
HipTotT.SpineT	HipTotT	SpineT	365	0.269095	0.0816408	0.239244	0.0865825	0.239244	0.781614	0.0977658	0.0045859	0.0010826	0.764256	0.0348031	4.56204e-20	0.768211	6.63027e-55		1	TRUE	TRUE	FALSE
HipTotT.SpineZ	HipTotT	SpineZ	364	0.334291	0.0833228	0.648948	0.0896411	0.334291	0.889065	0.0962207	9.37229e-09	0.116179	-0.0748008	0.129063	0.549666	0.377935	2.33847e-12		1	TRUE	TRUE	FALSE
HipTotT.TotBMD	HipTotT	TotBMD	366	0.262175	0.0818925	0.248746	0.0878567	0.248746	0.767185	0.101553	0.0057503	0.0007497	0.761933	0.0351778	6.07721e-20	0.763184	1.13049e-53		1	TRUE	TRUE	FALSE
HipTotT.WBTotArea	HipTotT	WBTotArea	366	0.264929	0.0800892	0.102903	0.0829054	0.102903	0.0845919	0.377644	0.832649	0.0541345	0.710077	0.0474289	2.11705e-20	0.590588	8.30347e-27		1	TRUE	TRUE	FALSE
HipTotT.WBTotBMC	HipTotT	WBTotBMC	366	0.259572	0.0805858	0.0920451	0.0745975	0.0920451	0.695865	0.200729	0.0898995	0.126462	0.725465	0.039021	9.85981e-22	0.702387	4.19447e-43		1	TRUE	TRUE	FALSE
HipTotT.WBTotBMD	HipTotT	WBTotBMD	366	0.256262	0.0813107	0.134863	0.0765243	0.134863	0.948665	0.0850591	0.0045519	0.283175	0.737166	0.0345583	1.06501e-21	0.767673	1.70463e-70		1	TRUE	TRUE	FALSE
HipTotT.WBTotFat	HipTotT	WBTotFat	366	0.252915	0.080151	0.0437438	0.0810538	0.0437438	-0.384656	0.773373	0.511504	0.334927	0.261986	0.0755834	0.0011349	0.180978	0.0006644		1	TRUE	TRUE	FALSE
HipTotT.WBTotLean	HipTotT	WBTotLean	366	0.259504	0.0788565	0.0476187	0.0775405	0.0476187	0.000934581	0.562902	0.998404	0.223954	0.596139	0.0569253	2.7934e-14	0.500731	6.04758e-20		1	TRUE	TRUE	FALSE
HipTotT.WhBodyT	HipTotT	WhBodyT	364	0.263647	0.08142	0.130313	0.077039	0.130313	0.97481	0.0898204	0.0027902	0.393846	0.740189	0.0343587	4.10977e-22	0.773021	3.71387e-72		1	TRUE	TRUE	FALSE
HipTotT.WhBodyZ	HipTotT	WhBodyZ	364	0.319295	0.0822611	0.748462	0.0868048	0.319295	0.859653	0.0798483	8.0424e-09	0.0307344	0.274446	0.115048	0.0474266	0.53381	7.10649e-23		1	TRUE	TRUE	FALSE
HipTotT.Affected1	HipTotT	Affected1	364	0.264472	0.0798851	0.476628	0.167528	0.264472	-0.486147	0.224784	0.0601176	0.0078631	-0.573426	0.129374	3.82e-05	-0.528383	4.97921e-11		1	TRUE	TRUE	FALSE
HipTotT.Affected2	HipTotT	Affected2	367	0.268499	0.0813796	0.34304	0.336721	0.268499	-0.34133	0.440264	0.403693	0.181873	-0.181176	0.205387	0.366837	-0.229186	0.0496877		1	TRUE	TRUE	FALSE
HipTotT.Affected3	HipTotT	Affected3	364	0.250515	0.543756	0.489417	0.709949	0.250515	-0.900056	0.30041	7.38e-05	0.304395	-0.090108	0.67523	0.482895	-0.370897	2.09348e-08		1	TRUE	TRUE	FALSE
HipTotT.Affected4	HipTotT	Affected4	364	0.265882	0.0810405	0.505549	0.167073	0.265882	-0.436137	0.22454	0.0834888	0.0032038	-0.617909	0.131574	1.31e-05	-0.53218	2.58117e-11		1	TRUE	TRUE	FALSE
HipTotT.Affected5HipNeck	HipTotT	Affected5HipNeck	364	0.258942	0.0802497	0.421981	0.0814281	0.258942	0.827689	0.111398	1.31e-05	0.0556169	0.430832	0.0708534	1.15046e-06	0.55557	4.15798e-27		1	TRUE	TRUE	FALSE
HipTotT.Affected5HipTot	HipTotT	Affected5HipTot	364	0.254802	0.081424	0.454298	0.0791449	0.254802	0.848165	0.0940521	3.23949e-06	0.0508714	0.515349	0.0638631	1.19621e-08	0.617207	2.76704e-34		1	TRUE	TRUE	FALSE
HipTotT.Affected5Spine	HipTotT	Affected5Spine	365	0.28077	0.0814073	0.634382	0.0849124	0.28077	0.743216	0.112313	5.97394e-06	0.0108366	0.304939	0.0938243	0.0052581	0.470038	3.11514e-18		1	TRUE	TRUE	FALSE
HipTotZ.InterBMD	HipTotZ	InterBMD	365	0.572481	0.08708	0.219069	0.0887856	0.219069	0.99662	0.130898	1.21287e-07	0.489721	0.240074	0.095996	0.0264409	0.491657	4.9432e-22		1	TRUE	TRUE	FALSE
HipTotZ.IntTrACT	HipTotZ	IntTrACT	365	0.557865	0.0865994	0.40175	0.0876887	0.40175	0.917535	0.0860789	5.04916e-10	0.16265	0.241148	0.103549	0.0404632	0.558398	1.04956e-26		1	TRUE	TRUE	FALSE
HipTotZ.IntTrBR	HipTotZ	IntTrBR	365	0.509862	0.0871611	0.403666	0.0708901	0.403666	-0.90264	0.0528539	2.73571e-11	0.0113486	-0.534369	0.065358	1.88433e-07	-0.698396	9.02725e-45		1	TRUE	TRUE	FALSE
HipTotZ.IntTrCSA	HipTotZ	IntTrCSA	365	0.578066	0.0871763	0.224444	0.0952534	0.224444	0.799994	0.175611	7.94e-05	0.146914	0.0677246	0.111101	0.551594	0.326898	1.17715e-09		1	TRUE	TRUE	FALSE
HipTotZ.IntTrCSMI	HipTotZ	IntTrCSMI	365	0.577092	0.0870636	0.122716	0.0833906	0.122716	0.471058	0.278753	0.0858283	0.0862929	-0.0195708	0.108046	0.855725	0.113436	0.0377405		1	TRUE	TRUE	FALSE
HipTotZ.IntTrSMod	HipTotZ	IntTrSMod	365	0.577746	0.0870715	0.14601	0.0926771	0.14601	0.585981	0.253342	0.0212515	0.107764	0.0289237	0.109981	0.794059	0.187562	0.0005629		1	TRUE	TRUE	FALSE
HipTotZ.NeckBMD	HipTotZ	NeckBMD	365	0.573682	0.0859723	0.357675	0.0886476	0.357675	0.941957	0.0716285	4.93719e-10	0.201714	0.246157	0.0999598	0.0343817	0.5555	8.18552e-28		1	TRUE	TRUE	FALSE
HipTotZ.NNeckACT	HipTotZ	NNeckACT	365	0.57575	0.086144	0.369856	0.0911463	0.369856	0.885267	0.0687984	1.21969e-08	0.0297068	0.324374	0.0955412	0.0067385	0.576232	2.0961e-29		1	TRUE	TRUE	FALSE
HipTotZ.NNeckBR	HipTotZ	NNeckBR	365	0.551705	0.0855014	0.327454	0.0782425	0.327454	-0.885107	0.0721333	7.46521e-09	0.0361754	-0.34795	0.0842055	0.0008499	-0.56726	2.26226e-28		1	TRUE	TRUE	FALSE
HipTotZ.NNeckCSA	HipTotZ	NNeckCSA	365	0.582759	0.087135	0.201936	0.0970501	0.201936	0.801112	0.167156	0.0001246	0.151874	0.122946	0.106904	0.275115	0.345763	7.0161e-11		1	TRUE	TRUE	FALSE
HipTotZ.NNeckCSMI	HipTotZ	NNeckCSMI	365	0.580115	0.0871649	0.100649	0.0923575	0.100649	0.546259	0.322864	0.0686558	0.193145	-0.0150821	0.108796	0.889368	0.122727	0.0232706		1	TRUE	TRUE	FALSE
HipTotZ.NNeckSMod	HipTotZ	NNeckSMod	365	0.579726	0.0870305	0.13694	0.097503	0.13694	0.691684	0.262433	0.0070531	0.195191	0.0447659	0.108571	0.684094	0.221848	3.66e-05		1	TRUE	TRUE	FALSE
HipTotZ.ShaftNeck	HipTotZ	ShaftNeck	365	0.571658	0.0858159	0.472139	0.109041	0.472139	-0.0315	0.166071	0.84966	1e-07	-0.141881	0.127229	0.270663	-0.0838301	0.160094		1	TRUE	TRUE	FALSE
HipTotZ.SpineT	HipTotZ	SpineT	365	0.609227	0.0853974	0.287248	0.0880824	0.287248	0.724346	0.134272	2.78e-05	0.0193582	-0.117673	0.118307	0.303269	0.240913	1.34e-05		1	TRUE	TRUE	FALSE
HipTotZ.SpineZ	HipTotZ	SpineZ	360	0.586737	0.0838471	0.613721	0.0906207	0.586737	0.827465	0.058649	1.9722e-10	1.91e-05	0.418328	0.10488	0.0037191	0.663683	2.94971e-35		1	TRUE	TRUE	FALSE
HipTotZ.TotBMD	HipTotZ	TotBMD	366	0.605761	0.0859818	0.295128	0.0893469	0.295128	0.699038	0.133416	5.02e-05	0.01192	-0.0792447	0.117924	0.490958	0.253794	4.93539e-06		1	TRUE	TRUE	FALSE
HipTotZ.TrochBMD	HipTotZ	TrochBMD	365	0.572952	0.0868698	0.403506	0.10227	0.403506	0.824315	0.0966385	1.57178e-07	0.0313011	0.271249	0.108669	0.0334437	0.533251	2.73831e-23		1	TRUE	TRUE	FALSE
HipTotZ.WBTotArea	HipTotZ	WBTotArea	366	0.58647	0.0871331	0.103068	0.0818252	0.103068	0.268953	0.290344	0.348272	0.0942876	-0.15328	0.10441	0.136303	-0.0272267	0.621555		1	TRUE	TRUE	FALSE
HipTotZ.WBTotBMC	HipTotZ	WBTotBMC	366	0.598893	0.0869946	0.118897	0.0800927	0.118897	0.750533	0.267252	0.003534	0.224842	-0.138079	0.107747	0.186721	0.118191	0.0306451		1	TRUE	TRUE	FALSE
HipTotZ.WBTotBMD	HipTotZ	WBTotBMD	366	0.604961	0.0862972	0.155591	0.0809177	0.155591	0.926037	0.207645	2.14e-05	0.368247	-0.121208	0.110115	0.255433	0.214104	7.36e-05		1	TRUE	TRUE	FALSE
HipTotZ.WBTotFat	HipTotZ	WBTotFat	366	0.555026	0.086128	0.0325886	0.0800974	0.0325886	-0.761798	1.04475	0.127577	0.430337	0.100775	0.0952744	0.295224	-0.0363353	0.493999		1	TRUE	TRUE	FALSE
HipTotZ.WBTotLean	HipTotZ	WBTotLean	366	0.581579	0.0872609	0.0456469	0.0766829	0.0456469	0.222665	0.446089	0.600494	0.266907	-0.106981	0.104701	0.297651	-0.0313237	0.610735		0	TRUE	TRUE	FALSE
HipTotZ.WhBodyT	HipTotZ	WhBodyT	364	0.604567	0.0858336	0.148536	0.0792267	0.148536	0.925975	0.221428	2.85e-05	0.375236	-0.167988	0.108005	0.106847	0.180008	0.0008974		1	TRUE	TRUE	FALSE
HipTotZ.Affected1	HipTotZ	Affected1	364	0.560334	0.0870366	0.463933	0.15711	0.463933	-0.804632	0.163868	3.92e-05	0.128632	-0.0814177	0.17494	0.650113	-0.449776	8.59174e-08		1	TRUE	TRUE	FALSE
HipTotZ.Affected2	HipTotZ	Affected2	367	0.56447	0.15522	0.240695	0.701881	0.240695	-0.917903	0.984283	0.0225131	0.459566	0.443565	0.62542	0.0921835	-0.0832584	0.512471		0	TRUE	TRUE	FALSE
HipTotZ.Affected3	HipTotZ	Affected3	364	0.567295	0.0860711	0.51054	0.12877	0.51054	-0.959946	0.0965317	1.79274e-09	0.338774	-0.240175	0.150014	0.152609	-0.627144	1.5526e-21		1	TRUE	TRUE	FALSE
HipTotZ.Affected4	HipTotZ	Affected4	364	0.560456	0.0864277	0.473941	0.153523	0.473941	-0.828535	0.141509	1.42e-05	0.140358	-0.153197	0.169513	0.391296	-0.500682	1.3711e-09		1	TRUE	TRUE	FALSE
HipTotZ.Affected5HipNeck	HipTotZ	Affected5HipNeck	364	0.543972	0.0851244	0.449968	0.0823342	0.449968	0.987758	0.0306576	9.4805e-13	0.339869	0.531746	0.070796	1.05e-05	0.755	9.09956e-57		1	TRUE	TRUE	FALSE
HipTotZ.Affected5HipTot	HipTotZ	Affected5HipTot	364	0.525465	0.0856678	0.496456	0.0798473	0.496456	1		2.46304e-13		0.77425	0.0363085	2.37019e-09	0.889227	8.81585e-119		1	FALSE	TRUE	FALSE
InterBMD.IntTrACT	InterBMD	IntTrACT	365	0.209436	0.0821659	0.403871	0.0848698	0.209436	0.943087	0.0502015	3.05e-05	0.133612	0.843992	0.0257589	1.35287e-18	0.853681	1.98518e-104		1	TRUE	TRUE	FALSE
InterBMD.IntTrBR	InterBMD	IntTrBR	365	0.175887	0.0806263	0.379314	0.0699662	0.175887	-0.821381	0.152517	0.0001277	0.138111	-0.374492	0.0692687	2.48197e-06	-0.479996	5.61822e-21		1	TRUE	TRUE	FALSE
InterBMD.IntTrCSA	InterBMD	IntTrCSA	365	0.222122	0.086912	0.228808	0.0942194	0.222122	0.912034	0.0549695	0.0055432	0.0068549	0.873653	0.0198914	4.87581e-19	0.882278	5.29568e-93		1	TRUE	TRUE	FALSE
InterBMD.IntTrCSMI	InterBMD	IntTrCSMI	365	0.208558	0.083385	0.123178	0.0809488	0.123178	0.678683	0.192727	0.0936888	0.0345849	0.728573	0.0379793	7.90639e-16	0.715709	1.97528e-48		1	TRUE	TRUE	FALSE
InterBMD.IntTrSMod	InterBMD	IntTrSMod	365	0.210752	0.0850247	0.143806	0.0888031	0.143806	0.782463	0.141136	0.0476459	0.0389203	0.763652	0.0342762	3.30596e-16	0.763971	2.27803e-57		1	TRUE	TRUE	FALSE
InterBMD.NeckBMD	InterBMD	NeckBMD	365	0.214266	0.082066	0.337319	0.0849447	0.214266	0.886247	0.0724822	0.0006286	0.0343685	0.790233	0.0328477	6.67895e-19	0.808484	1.95996e-64		1	TRUE	TRUE	FALSE
InterBMD.NNeckACT	InterBMD	NNeckACT	365	0.226313	0.0831743	0.342813	0.0903719	0.226313	0.864795	0.0760101	0.0009215	0.0111351	0.76323	0.0364476	1.55947e-16	0.785108	1.76336e-58		1	TRUE	TRUE	FALSE
InterBMD.NNeckBR	InterBMD	NNeckBR	365	0.206167	0.0798312	0.30109	0.0776561	0.206167	-0.861494	0.169328	0.0002478	0.20334	-0.183984	0.0780578	0.0238157	-0.351682	1.52098e-11		1	TRUE	TRUE	FALSE
InterBMD.NNeckCSA	InterBMD	NNeckCSA	365	0.20732	0.0858076	0.198209	0.0963773	0.198209	0.632859	0.17111	0.101461	0.0070348	0.91232	0.0179855	1.9621e-22	0.855611	1.16507e-79		1	TRUE	TRUE	FALSE
InterBMD.NNeckCSMI	InterBMD	NNeckCSMI	365	0.199877	0.0815698	0.105802	0.0916297	0.105802	0.161168	0.428164	0.741909	0.0551646	0.794777	0.0353645	1.03242e-19	0.695703	1.29844e-40		1	TRUE	TRUE	FALSE
InterBMD.NNeckSMod	InterBMD	NNeckSMod	365	0.15693		0		0	0.896501		1	1	0.860968		6.16195e-20	0.790541	3.4703e-81		0	FALSE	TRUE	FALSE
InterBMD.ShaftNeck	InterBMD	ShaftNeck	365	0.21057	0.0868166	0.462262	0.109952	0.21057	-0.346499	0.24811	0.161856	0.0159075	-0.0239932	0.101624	0.813653	-0.123737	0.0274018		1	TRUE	TRUE	FALSE
InterBMD.SpineT	InterBMD	SpineT	366	0.220773	0.0858347	0.241134	0.0868962	0.220773	0.773118	0.121417	0.0111176	0.0029313	0.699392	0.0426719	2.18006e-17	0.716198	4.08719e-44		1	TRUE	TRUE	FALSE
InterBMD.SpineZ	InterBMD	SpineZ	365	0.2606	0.0868668	0.647412	0.089087	0.2606	0.916803	0.137747	3.54965e-07	0.276376	-0.165566	0.128795	0.174861	0.292041	8.39819e-08		1	TRUE	TRUE	FALSE
InterBMD.TotBMD	InterBMD	TotBMD	366	0.220039	0.0866185	0.247796	0.0883493	0.220039	0.723901	0.126395	0.0206203	0.0018679	0.77653	0.034298	8.66203e-20	0.763823	8.55946e-53		1	TRUE	TRUE	FALSE
InterBMD.TrochBMD	InterBMD	TrochBMD	365	0.233518	0.0859908	0.489612	0.0983626	0.233518	0.812082	0.0809657	0.0005054	0.0053958	0.881762	0.0285431	4.21263e-16	0.8261	4.84378e-68		1	TRUE	TRUE	FALSE
InterBMD.WBTotArea	InterBMD	WBTotArea	366	0.209951	0.0834406	0.0956996	0.0808909	0.0956996	-0.00661448	0.502058	0.989475	0.153705	0.847405	0.0291442	4.37017e-25	0.715329	3.66534e-44		1	TRUE	TRUE	FALSE
InterBMD.WBTotBMC	InterBMD	WBTotBMC	366	0.214114	0.0850786	0.0948558	0.0768139	0.0948558	0.611081	0.222528	0.205621	0.0865947	0.847763	0.0241858	6.16065e-25	0.802099	1.08967e-63		1	TRUE	TRUE	FALSE
InterBMD.WBTotBMD	InterBMD	WBTotBMD	366	0.213717	0.0859324	0.134341	0.0790222	0.134341	0.899375	0.0834744	0.0265899	0.105818	0.802747	0.0271165	4.81648e-23	0.814673	1.46243e-69		1	TRUE	TRUE	FALSE
InterBMD.WBTotFat	InterBMD	WBTotFat	366	0.208244	0.0851176	0.0444162	0.0820426	0.0444162	-0.435057	0.86963	0.506558	0.346795	0.260449	0.0761882	0.0012323	0.184703	0.0005247		1	TRUE	TRUE	FALSE
InterBMD.WBTotLean	InterBMD	WBTotLean	366	0.194862	0.0796783	0.0508021	0.078512	0.0508021	-0.129748	0.755912	0.838304	0.291712	0.787972	0.0351636	3.78914e-21	0.67594	4.21893e-38		1	TRUE	TRUE	FALSE
InterBMD.WhBodyT	InterBMD	WhBodyT	365	0.218974	0.0857173	0.130894	0.0775706	0.130894	0.952442	0.105507	0.0132889	0.326165	0.677407	0.0409094	3.33374e-19	0.719357	1.51201e-48		1	TRUE	TRUE	FALSE
InterBMD.WhBodyZ	InterBMD	WhBodyZ	365	0.231866	0.0849319	0.749615	0.0868059	0.231866	0.822395	0.12857	4.49368e-06	0.095154	0.223125	0.123057	0.103857	0.440713	3.27963e-15		1	TRUE	TRUE	FALSE
InterBMD.Affected1	InterBMD	Affected1	365	0.209685	0.0846396	0.496304	0.166806	0.209685	-0.531515	0.246575	0.060377	0.0289673	-0.393861	0.136823	0.0063651	-0.419964	1.43055e-07		1	TRUE	TRUE	FALSE
InterBMD.Affected2	InterBMD	Affected2	367	0.215529	0.0877043	0.341498	0.343735	0.215529	-0.501224	0.515591	0.280613	0.246166	-0.117302	0.205067	0.570261	-0.22029	0.0661939		1	TRUE	TRUE	FALSE
InterBMD.Affected3	InterBMD	Affected3	365	0.188827	0.0863586	0.484394	0.136729	0.188827	-0.984435	0.293365	0.0003582	0.479127	0.0629457	0.132241	0.629373	-0.257019	0.0001324		1	TRUE	TRUE	FALSE
InterBMD.Affected4	InterBMD	Affected4	365	0.210516	0.0839198	0.523133	0.166469	0.210516	-0.486341	0.249827	0.0800039	0.0183599	-0.436238	0.14021	0.0029383	-0.429061	5.55061e-08		1	TRUE	TRUE	FALSE
InterBMD.Affected5HipNeck	InterBMD	Affected5HipNeck	365	0.194582	0.0819929	0.418254	0.081467	0.194582	0.844423	0.169374	0.0001175	0.190286	0.261119	0.0816437	0.0032012	0.419635	8.48027e-16		1	TRUE	TRUE	FALSE
InterBMD.Affected5HipTot	InterBMD	Affected5HipTot	365	0.187414	0.0845893	0.452881	0.0794312	0.187414	0.86682	0.147761	3.71e-05	0.204593	0.401517	0.0737307	7.98766e-06	0.520255	4.19432e-24		1	TRUE	TRUE	FALSE
InterBMD.Affected5Spine	InterBMD	Affected5Spine	366	0.217894	0.0845459	0.63522	0.0847248	0.217894	0.76543	0.152524	5.16e-05	0.0808817	0.158852	0.103854	0.14852	0.369615	7.98433e-12		1	TRUE	TRUE	FALSE
IntTrACT.IntTrBR	IntTrACT	IntTrBR	364	0.35845	0.0884947	0.390279	0.0701573	0.35845	-0.91832	0.06331	7.97037e-09	0.0837539	-0.571993	0.0567525	1.3959e-10	-0.701219	8.62253e-45		1	TRUE	TRUE	FALSE
IntTrACT.IntTrCSA	IntTrACT	IntTrCSA	364	0.380845	0.0847279	0.21309	0.0892816	0.21309	0.864123	0.0651228	0.0004435	0.0160296	0.858939	0.0247756	7.11741e-17	0.845717	9.06363e-76		1	TRUE	TRUE	FALSE
IntTrACT.IntTrCSMI	IntTrACT	IntTrCSMI	364	0.379499	0.0837851	0.125165	0.0805104	0.125165	0.63171	0.178844	0.0359319	0.0475351	0.664451	0.049892	2.45568e-12	0.627228	1.00936e-34		1	TRUE	TRUE	FALSE
IntTrACT.IntTrSMod	IntTrACT	IntTrSMod	364	0.376973	0.0849849	0.145477	0.0872664	0.145477	0.759068	0.132118	0.0089274	0.0640274	0.710413	0.0443674	6.32526e-13	0.696113	1.3383e-44		1	TRUE	TRUE	FALSE
IntTrACT.NeckBMD	IntTrACT	NeckBMD	365	0.408178	0.0862494	0.329716	0.0852155	0.329716	0.876482	0.054621	9.06072e-06	0.0007826	0.795599	0.0343155	6.83217e-16	0.822636	1.68873e-67		1	TRUE	TRUE	FALSE
IntTrACT.NNeckACT	IntTrACT	NNeckACT	364	0.40845	0.0865641	0.33404	0.0897952	0.33404	0.840462	0.0644095	3.41e-05	0.0001372	0.770713	0.0386599	3.96411e-14	0.794187	6.12499e-59		1	TRUE	TRUE	FALSE
IntTrACT.NNeckBR	IntTrACT	NNeckBR	364	0.390321	0.0840111	0.29746	0.0762987	0.29746	-0.850549	0.103605	2.62067e-06	0.0459234	-0.311869	0.0765817	0.0003205	-0.493925	2.73575e-21		1	TRUE	TRUE	FALSE
IntTrACT.NNeckCSA	IntTrACT	NNeckCSA	364	0.385869	0.0856169	0.179081	0.0941168	0.179081	0.626962	0.14235	0.0290942	0.0220818	0.81695	0.0342871	2.54748e-17	0.744876	3.25013e-50		1	TRUE	TRUE	FALSE
IntTrACT.NNeckCSMI	IntTrACT	NNeckCSMI	364	0.384922	0.0830648	0.0960167	0.0894475	0.0960167	0.195601	0.314475	0.586364	0.113795	0.640135	0.0574721	1.33899e-12	0.514932	1.51883e-21		1	TRUE	TRUE	FALSE
IntTrACT.NNeckSMod	IntTrACT	NNeckSMod	364	0.385141	0.0840236	0.129327	0.0946834	0.129327	0.44207	0.222363	0.170088	0.0682254	0.735252	0.0466769	3.87491e-15	0.636623	3.91204e-33		1	TRUE	TRUE	FALSE
IntTrACT.ShaftNeck	IntTrACT	ShaftNeck	364	0.407324	0.0865483	0.468342	0.109917	0.407324	-0.190267	0.183255	0.30479	7.6e-06	-0.100207	0.110407	0.369574	-0.139353	0.0163392		1	TRUE	TRUE	FALSE
IntTrACT.SpineT	IntTrACT	SpineT	366	0.406323	0.0860412	0.246626	0.0845159	0.246626	0.764741	0.109775	0.000406	0.0062178	0.520974	0.0642238	7.00374e-09	0.590501	2.92577e-30		1	TRUE	TRUE	FALSE
IntTrACT.SpineZ	IntTrACT	SpineZ	365	0.435581	0.0858106	0.624164	0.0899745	0.435581	0.862464	0.103137	3.42296e-09	0.0805695	-0.173134	0.137573	0.183496	0.369961	1.53251e-11		1	TRUE	TRUE	FALSE
IntTrACT.TotBMD	IntTrACT	TotBMD	366	0.40546	0.0863296	0.254165	0.08656	0.254165	0.737518	0.107777	0.0007475	0.0024412	0.590232	0.0581256	9.3352e-11	0.629796	1.48817e-34		1	TRUE	TRUE	FALSE
IntTrACT.TrochBMD	IntTrACT	TrochBMD	365	0.412742	0.0863656	0.409982	0.100996	0.409982	0.879305	0.0496914	3.85126e-06	0.0003568	0.813928	0.0344708	2.11157e-12	0.840818	2.43729e-73		1	TRUE	TRUE	FALSE
IntTrACT.WBTotArea	IntTrACT	WBTotArea	366	0.393126	0.0846405	0.0930253	0.0803182	0.0930253	0.118091	0.332104	0.743875	0.0753804	0.646349	0.0561078	2.7266e-14	0.502111	9.62866e-21		1	TRUE	TRUE	FALSE
IntTrACT.WBTotBMC	IntTrACT	WBTotBMC	366	0.395531	0.0857078	0.102207	0.0758843	0.102207	0.649838	0.191064	0.0487688	0.10564	0.642811	0.0512357	2.63885e-14	0.6042	3.57607e-32		1	TRUE	TRUE	FALSE
IntTrACT.WBTotBMD	IntTrACT	WBTotBMD	366	0.392273	0.0867591	0.148936	0.0775427	0.148936	0.868574	0.106847	0.001328	0.137229	0.617452	0.0507102	2.71415e-13	0.654	2.36082e-40		1	TRUE	TRUE	FALSE
IntTrACT.WBTotFat	IntTrACT	WBTotFat	366	0.405248	0.0863108	0.0446778	0.0830592	0.0446778	-0.371935	0.59402	0.434694	0.320892	0.0402645	0.0880341	0.642265	-0.019696	0.710661		1	TRUE	TRUE	FALSE
IntTrACT.WBTotLean	IntTrACT	WBTotLean	366	0.385798	0.0835802	0.0446579	0.0762678	0.0446579	0.0633238	0.481911	0.895621	0.247279	0.590351	0.0609283	1.01341e-11	0.460527	7.83455e-18		1	TRUE	TRUE	FALSE
IntTrACT.WhBodyT	IntTrACT	WhBodyT	365	0.399604	0.0863684	0.142472	0.0754057	0.142472	0.877341	0.13009	0.0008967	0.191727	0.498868	0.061669	1.3948e-09	0.567293	1.51501e-29		1	TRUE	TRUE	FALSE
IntTrACT.WhBodyZ	IntTrACT	WhBodyZ	365	0.406985	0.0864539	0.733804	0.0881974	0.406985	0.801494	0.09825	1.55386e-08	0.0151447	0.116071	0.137344	0.424158	0.484122	1.73887e-17		1	TRUE	TRUE	FALSE
IntTrACT.Affected1	IntTrACT	Affected1	365	0.396607	0.084849	0.464964	0.166842	0.396607	-0.757856	0.178474	0.0006588	0.0974003	-0.451699	0.139933	0.003807	-0.582094	1.72395e-12		1	TRUE	TRUE	FALSE
IntTrACT.Affected2	IntTrACT	Affected2	367	0.406358	0.0879214	0.351115	0.332689	0.351115	-0.514663	0.381532	0.154365	0.230666	-0.0241403	0.218532	0.916146	-0.209385	0.0860573		1	TRUE	TRUE	FALSE
IntTrACT.Affected3	IntTrACT	Affected3	365	0.367833	0.0886512	0.445512	0.136595	0.367833	-0.954361	0.203656	7.08288e-06	0.412851	-0.10733	0.137544	0.430576	-0.449884	1.40179e-11		1	TRUE	TRUE	FALSE
IntTrACT.Affected4	IntTrACT	Affected4	365	0.397119	0.0851465	0.492831	0.157673	0.397119	-0.7232	0.177539	0.0008931	0.0684036	-0.441638	0.140139	0.0054538	-0.564147	4.61177e-12		1	TRUE	TRUE	FALSE
IntTrACT.Affected5HipNeck	IntTrACT	Affected5HipNeck	365	0.384534	0.0854556	0.413457	0.081117	0.384534	0.830662	0.0980035	4.46275e-07	0.0229637	0.39097	0.0788185	4.51e-05	0.566119	1.32275e-26		1	TRUE	TRUE	FALSE
IntTrACT.Affected5HipTot	IntTrACT	Affected5HipTot	365	0.378517	0.0880307	0.452252	0.0790984	0.378517	0.869882	0.0857465	2.60367e-08	0.0562085	0.454511	0.0751703	5.44852e-06	0.625094	1.81153e-33		1	TRUE	TRUE	FALSE
IntTrACT.Affected5Spine	IntTrACT	Affected5Spine	366	0.410136	0.0866391	0.631421	0.0849542	0.410136	0.766547	0.0975456	9.09513e-08	0.0040952	0.204976	0.111074	0.095109	0.485663	8.64558e-19		1	TRUE	TRUE	FALSE
IntTrBR.IntTrCSA	IntTrBR	IntTrCSA	364	0.380427	0.0700108	0.204099	0.0902827	0.204099	-0.626551	0.181646	0.0030899	0.0322429	-0.200681	0.0809442	0.0177054	-0.315511	2.24628e-09		1	TRUE	TRUE	FALSE
IntTrBR.IntTrCSMI	IntTrBR	IntTrCSMI	364	0.379126	0.0701886	0.12145	0.0814863	0.12145	-0.327617	0.275545	0.224196	0.056404	0.0582756	0.0836602	0.485774	-0.0272603	0.610942		1	TRUE	TRUE	FALSE
IntTrBR.IntTrSMod	IntTrBR	IntTrSMod	364	0.381888	0.0702536	0.142465	0.0890054	0.142465	-0.477824	0.246367	0.057288	0.0650315	-0.033493	0.0848132	0.693939	-0.135837	0.010973		1	TRUE	TRUE	FALSE
IntTrBR.NeckBMD	IntTrBR	NeckBMD	365	0.380023	0.0700252	0.31321	0.0859903	0.31321	-0.727613	0.100525	3.46e-05	0.0006488	-0.542794	0.0596739	6.83271e-11	-0.605217	1.84293e-31		1	TRUE	TRUE	FALSE
IntTrBR.NNeckACT	IntTrBR	NNeckACT	364	0.379694	0.0705067	0.327036	0.0910267	0.327036	-0.671977	0.105462	0.0001909	9.72e-05	-0.56268	0.0591259	7.01838e-11	-0.60034	2.17791e-30		1	TRUE	TRUE	FALSE
IntTrBR.NNeckBR	IntTrBR	NNeckBR	364	0.375988	0.0705782	0.291505	0.0783711	0.291505	0.792949	0.0724381	1.27e-05	6.82e-05	0.706209	0.0410702	1.22423e-16	0.732083	1.07609e-49		1	TRUE	TRUE	FALSE
IntTrBR.NNeckCSA	IntTrBR	NNeckCSA	364	0.378385	0.070159	0.17057	0.0927176	0.17057	-0.439254	0.212466	0.0596458	0.0349931	-0.22838	0.0798614	0.0061146	-0.275579	2.14553e-07		1	TRUE	TRUE	FALSE
IntTrBR.NNeckCSMI	IntTrBR	NNeckCSMI	364	0.375634	0.0702338	0.0895122	0.0892669	0.0895122	-0.155625	0.33124	0.622613	0.145781	0.065837	0.0833349	0.431368	0.0211028	0.692008		1	TRUE	TRUE	FALSE
IntTrBR.NNeckSMod	IntTrBR	NNeckSMod	364	0.377328	0.0701393	0.121632	0.0936995	0.121632	-0.306137	0.282621	0.263413	0.0982358	-0.0613086	0.0839807	0.466413	-0.110925	0.0377791		1	TRUE	TRUE	FALSE
IntTrBR.ShaftNeck	IntTrBR	ShaftNeck	364	0.376097	0.0704587	0.466255	0.110231	0.376097	0.0880224	0.172759	0.608674	2.8e-06	-0.0489365	0.0985226	0.619822	0.00862037	0.879613		1	TRUE	TRUE	FALSE
IntTrBR.SpineT	IntTrBR	SpineT	366	0.385828	0.069587	0.237926	0.0837079	0.237926	-0.5645	0.16737	0.0034257	0.0063136	-0.0651447	0.0836394	0.439901	-0.215601	6.06e-05		1	TRUE	TRUE	FALSE
IntTrBR.SpineZ	IntTrBR	SpineZ	365	0.407224	0.0702419	0.573006	0.0936815	0.407224	-0.789938	0.0949253	9.2598e-09	0.0056745	-0.0478444	0.108308	0.664304	-0.405654	3.83342e-14		1	TRUE	TRUE	FALSE
IntTrBR.TotBMD	IntTrBR	TotBMD	366	0.385349	0.0694934	0.244404	0.0847581	0.244404	-0.564071	0.167072	0.0031502	0.0066235	-0.058327	0.0839263	0.490128	-0.212857	7.51e-05		1	TRUE	TRUE	FALSE
IntTrBR.TrochBMD	IntTrBR	TrochBMD	365	0.390735	0.0706445	0.381144	0.101972	0.381144	-0.767345	0.0920265	4.44941e-06	0.0016817	-0.50493	0.0664823	6.99089e-08	-0.606174	1.87589e-30		1	TRUE	TRUE	FALSE
IntTrBR.WBTotArea	IntTrBR	WBTotArea	366	0.377871	0.0702269	0.0940047	0.0802006	0.0940047	0.0775264	0.296059	0.793743	0.0977263	0.0466739	0.0813991	0.5678	0.0496526	0.350834		1	TRUE	TRUE	FALSE
IntTrBR.WBTotBMC	IntTrBR	WBTotBMC	366	0.379586	0.0696086	0.0957002	0.0741632	0.0957002	-0.468022	0.291883	0.0985232	0.126298	0.0203143	0.0799825	0.799462	-0.0739868	0.163315		1	TRUE	TRUE	FALSE
IntTrBR.WBTotBMD	IntTrBR	WBTotBMD	366	0.390598	0.0692495	0.135116	0.0745903	0.135116	-0.735097	0.214605	0.0015591	0.150809	0.00299184	0.0807968	0.970453	-0.166702	0.0016745		1	TRUE	TRUE	FALSE
IntTrBR.WBTotFat	IntTrBR	WBTotFat	366	0.376746	0.0702607	0.0312776	0.0850167	0.0312776	0.79331	0.969966	0.100392	0.443097	0.273634	0.0741986	0.0005313	0.298735	5.63916e-09		1	TRUE	TRUE	FALSE
IntTrBR.WBTotLean	IntTrBR	WBTotLean	366	0.37754	0.0700325	0.0423462	0.0753625	0.0423462	0.0750304	0.429633	0.928181	0.268034	0.0995242	0.0805632	0.21392	0.0863271	0.103933		0	TRUE	TRUE	FALSE
IntTrBR.WhBodyT	IntTrBR	WhBodyT	365	0.387872	0.0692868	0.132118	0.0743786	0.132118	-0.684862	0.222384	0.0037863	0.124465	0.00513501	0.0805334	0.949145	-0.151292	0.0045066		1	TRUE	TRUE	FALSE
IntTrBR.WhBodyZ	IntTrBR	WhBodyZ	365	0.41202	0.0703014	0.709445	0.0885524	0.41202	-0.827142	0.0793188	5.52796e-11	0.0060689	-0.0650585	0.124566	0.613201	-0.474087	2.06902e-18		1	TRUE	TRUE	FALSE
IntTrBR.Affected1	IntTrBR	Affected1	365	0.374632	0.0685779	0.382008	0.170033	0.374632	0.823641	0.171156	5.44e-05	0.185546	0.509184	0.106783	4.37e-05	0.628129	1.726e-18		1	TRUE	TRUE	FALSE
IntTrBR.Affected2	IntTrBR	Affected2	367	0.376275	0.102655	0.242432	0.628553	0.242432	1		0.0042068		-0.0266815	0.519423	0.868048	0.283687	0.0043881		1	FALSE	TRUE	FALSE
IntTrBR.Affected3	IntTrBR	Affected3	365	0.374494	0.0706609	0.404958	0.114521	0.374494	0.774736	0.127621	1.94e-05	0.0289023	0.732481	0.0849181	2.54877e-09	0.748579	2.23072e-29		1	TRUE	TRUE	FALSE
IntTrBR.Affected4	IntTrBR	Affected4	365	0.374326	0.0690738	0.369872	0.170375	0.369872	0.885869	0.180421	1.56e-05	0.285795	0.452117	0.108267	0.0002229	0.613508	3.65807e-18		1	TRUE	TRUE	FALSE
IntTrBR.Affected5HipNeck	IntTrBR	Affected5HipNeck	365	0.38259	0.0701923	0.430205	0.0830244	0.38259	-0.77749	0.0683881	3.90016e-07	1e-07	-0.737319	0.0419143	5.09584e-15	-0.75275	2.19257e-51		1	TRUE	TRUE	FALSE
IntTrBR.Affected5HipTot	IntTrBR	Affected5HipTot	365	0.386837	0.0705564	0.470822	0.0812993	0.386837	-0.866239	0.0452614	1.93764e-09	9e-07	-0.822906	0.030924	4.99372e-16	-0.838431	4.30648e-72		1	TRUE	TRUE	FALSE
IntTrBR.Affected5Spine	IntTrBR	Affected5Spine	366	0.40065	0.0707326	0.637384	0.0863924	0.40065	-0.74579	0.0778603	1.49148e-08	2.7e-06	-0.489086	0.0784006	1.18e-05	-0.604885	6.75888e-29		1	TRUE	TRUE	FALSE
IntTrCSA.IntTrCSMI	IntTrCSA	IntTrCSMI	364	0.221122	0.0860848	0.128764	0.0792639	0.128764	0.914024	0.0609317	0.0172397	0.0734372	0.92595	0.0119116	7.24684e-19	0.916994	9.83756e-146		1	TRUE	TRUE	FALSE
IntTrCSA.IntTrSMod	IntTrCSA	IntTrSMod	364	0.212988	0.0884586	0.14045	0.0863736	0.14045	0.962889	0.0360295	0.0096545	0.166505	0.944679	0.00895945	1.48872e-18	0.943519	6.59465e-140		1	TRUE	TRUE	FALSE
IntTrCSA.NeckBMD	IntTrCSA	NeckBMD	365	0.217944	0.0839736	0.335143	0.0858727	0.217944	0.986462	0.072415	8.4e-05	0.424174	0.659748	0.0484591	4.88027e-13	0.742336	1.71768e-51		1	TRUE	TRUE	FALSE
IntTrCSA.NNeckACT	IntTrCSA	NNeckACT	364	0.234192	0.0869553	0.340877	0.0909889	0.234192	0.947564	0.0752322	0.0001495	0.215836	0.606727	0.0544295	1.80225e-10	0.698787	2.77423e-43		1	TRUE	TRUE	FALSE
IntTrCSA.NNeckBR	IntTrCSA	NNeckBR	364	0.20208	0.083716	0.290975	0.0772308	0.20208	-0.932181	0.226633	0.0002232	0.382242	0.0553641	0.0843886	0.510519	-0.1844	0.0006084		1	TRUE	TRUE	FALSE
IntTrCSA.NNeckCSA	IntTrCSA	NNeckCSA	364	0.229349	0.0966474	0.185622	0.0951755	0.185622	0.83233	0.0910281	0.0366071	0.0170561	0.905914	0.0165628	1.31892e-18	0.889412	3.12589e-125		1	TRUE	TRUE	FALSE
IntTrCSA.NNeckCSMI	IntTrCSA	NNeckCSMI	364	0.182499		0		0	0.772829		1	1	0.896545		5.62361e-19	0.810621	2.83812e-90		0	FALSE	TRUE	FALSE
IntTrCSA.NNeckSMod	IntTrCSA	NNeckSMod	364	0		0.0591584		0	0.857265		1	1	0.869469		1.12557e-13	0.84336	1.99751e-79		0	FALSE	TRUE	FALSE
IntTrCSA.ShaftNeck	IntTrCSA	ShaftNeck	364	0.227532	0.0959398	0.471988	0.110055	0.227532	-0.210596	0.24948	0.400694	0.0050998	-0.138269	0.106697	0.200013	-0.157319	0.0060349		1	TRUE	TRUE	FALSE
IntTrCSA.SpineT	IntTrCSA	SpineT	366	0.228487	0.0918984	0.246276	0.0869556	0.228487	0.827597	0.108364	0.0058881	0.0117987	0.634399	0.049485	3.48791e-13	0.68009	3.11118e-40		1	TRUE	TRUE	FALSE
IntTrCSA.SpineZ	IntTrCSA	SpineZ	365	0.262469	0.09387	0.64306	0.0892658	0.262469	0.810711	0.151173	2.12e-05	0.104901	-0.144575	0.131018	0.249068	0.258887	2.85438e-06		1	TRUE	TRUE	FALSE
IntTrCSA.TotBMD	IntTrCSA	TotBMD	366	0.229379	0.0937282	0.249844	0.0885963	0.229379	0.789378	0.109206	0.0113923	0.0017885	0.729606	0.0397332	9.64172e-16	0.743706	1.56235e-50		1	TRUE	TRUE	FALSE
IntTrCSA.TrochBMD	IntTrCSA	TrochBMD	365	0.241538	0.0912362	0.423807	0.0970155	0.241538	0.875103	0.067941	0.0003076	0.0135072	0.818364	0.0330735	1.68494e-13	0.820986	3.30307e-67		1	TRUE	TRUE	FALSE
IntTrCSA.WBTotArea	IntTrCSA	WBTotArea	366	0.236713	0.0928157	0.0955112	0.0804729	0.0955112	0.557772	0.246856	0.253879	0.0929303	0.878196	0.0214407	3.11536e-21	0.813556	3.06656e-68		1	TRUE	TRUE	FALSE
IntTrCSA.WBTotBMC	IntTrCSA	WBTotBMC	366	0.237024	0.095251	0.114411	0.0808224	0.114411	0.886136	0.088403	0.0279708	0.1326	0.864061	0.020453	1.64767e-20	0.856183	4.94805e-84		1	TRUE	TRUE	FALSE
IntTrCSA.WBTotBMD	IntTrCSA	WBTotBMD	366	0.21938	0.0937757	0.142166	0.0820825	0.142166	0.960622	0.0682354	0.0149411	0.280855	0.783111	0.0295441	4.47678e-19	0.810481	2.68361e-69		1	TRUE	TRUE	FALSE
IntTrCSA.WBTotFat	IntTrCSA	WBTotFat	366	0.231488	0.0953261	0.0504808	0.0823077	0.0504808	-0.153717	0.651622	0.795422	0.277233	0.274339	0.0781819	0.0008996	0.217733	4.75e-05		1	TRUE	TRUE	FALSE
IntTrCSA.WBTotLean	IntTrCSA	WBTotLean	366	0.218279	0.0858101	0.041324	0.0745514	0.041324	0.451727	0.404393	0.514945	0.276637	0.869486	0.0232327	2.65238e-20	0.795607	7.26214e-85		1	TRUE	TRUE	FALSE
IntTrCSA.WhBodyT	IntTrCSA	WhBodyT	365	0.222517	0.0913423	0.141268	0.0745628	0.141268	1		0.0057995		0.611613	0.0456288	1.12719e-14	0.677045	1.52155e-48		1	FALSE	TRUE	FALSE
IntTrCSA.WhBodyZ	IntTrCSA	WhBodyZ	365	0.221468	0.0927314	0.75314	0.0867932	0.221468	0.705388	0.165506	0.0003351	0.0541505	0.215586	0.13678	0.14581	0.382597	6.07114e-11		1	TRUE	TRUE	FALSE
IntTrCSA.Affected1	IntTrCSA	Affected1	365	0.225238	0.0908557	0.515169	0.168577	0.225238	-0.641494	0.243715	0.0214952	0.068534	-0.16086	0.156172	0.31582	-0.317107	0.0001774		1	TRUE	TRUE	FALSE
IntTrCSA.Affected2	IntTrCSA	Affected2	367	0.23514	0.095094	0.386107	0.325539	0.23514	-0.075544	0.438987	0.863529	0.106565	-0.121627	0.227105	0.596894	-0.106105	0.393606		1	TRUE	TRUE	FALSE
IntTrCSA.Affected3	IntTrCSA	Affected3	365	0.202009	0.091234	0.492128	0.144169	0.202009	-0.856909	0.300445	0.0020966	0.320361	0.159928	0.13383	0.229007	-0.168371	0.013694		1	TRUE	TRUE	FALSE
IntTrCSA.Affected4	IntTrCSA	Affected4	365	0.224907	0.0926858	0.54184	0.165742	0.224907	-0.537421	0.250049	0.0522253	0.0314265	-0.215968	0.1599	0.188102	-0.316307	0.0001433		1	TRUE	TRUE	FALSE
IntTrCSA.Affected5HipNeck	IntTrCSA	Affected5HipNeck	365	0.188214	0.0886424	0.415048	0.0820036	0.188214	0.916544	0.234466	0.0001025	0.365904	0.0440631	0.0931825	0.639055	0.286534	6.73288e-08		1	TRUE	TRUE	FALSE
IntTrCSA.Affected5HipTot	IntTrCSA	Affected5HipTot	365	0.199954	0.0930793	0.455742	0.0797179	0.199954	0.763861	0.195587	0.0003922	0.140883	0.146328	0.0915882	0.124614	0.327147	6.57545e-10		1	TRUE	TRUE	FALSE
IntTrCSA.Affected5Spine	IntTrCSA	Affected5Spine	366	0.239223	0.0928191	0.64471	0.0843502	0.239223	0.750819	0.156585	7.03e-05	0.0663335	0.00592543	0.118434	0.960186	0.297943	4.98736e-08		1	TRUE	TRUE	FALSE
IntTrCSMI.IntTrSMod	IntTrCSMI	IntTrSMod	364	0.139015	0.082701	0.171953	0.0895089	0.139015	0.973608	0.0191713	0.0308544	0.0297782	0.987207	0.00234106	6.63035e-20	0.984082	1.32666e-225		1	TRUE	TRUE	FALSE
IntTrCSMI.NeckBMD	IntTrCSMI	NeckBMD	365	0.129337	0.0763292	0.336336	0.0859625	0.129337	0.891577	0.1904	0.0036758	0.284481	0.413784	0.0712032	3.01363e-06	0.500492	9.8296e-23		1	TRUE	TRUE	FALSE
IntTrCSMI.NNeckACT	IntTrCSMI	NNeckACT	364	0.138342	0.078063	0.343228	0.0915314	0.138342	0.864522	0.189175	0.0046578	0.229201	0.344748	0.0770913	0.0001644	0.447728	4.34511e-18		1	TRUE	TRUE	FALSE
IntTrCSMI.NNeckBR	IntTrCSMI	NNeckBR	364	0.119508	0.0766885	0.288798	0.0784509	0.119508	-0.783753	0.395717	0.0200423	0.305085	0.325703	0.0780382	7.58e-05	0.112135	0.0404463		1	TRUE	TRUE	FALSE
IntTrCSMI.NNeckCSA	IntTrCSMI	NNeckCSA	364	0.135102	0.0830358	0.184097	0.0935359	0.135102	0.856284	0.117513	0.0598673	0.0389976	0.78367	0.0308668	1.41724e-15	0.793359	5.0138e-65		1	TRUE	TRUE	FALSE
IntTrCSMI.NNeckCSMI	IntTrCSMI	NNeckCSMI	364	0.0192865	0.0121888	0		0	0.899901	19.3975	1	1	0.869009	0.018015	1.17633e-15	0.860588	2.19156e-108		0	TRUE	TRUE	FALSE
IntTrCSMI.NNeckSMod	IntTrCSMI	NNeckSMod	364	0.122416	0.083815	0.133202	0.0932248	0.122416	0.812348	0.149234	0.157644	0.0544352	0.852944	0.0216546	4.44999e-17	0.847649	3.49025e-80		1	TRUE	TRUE	FALSE
IntTrCSMI.ShaftNeck	IntTrCSMI	ShaftNeck	364	0.11763	0.0820025	0.477634	0.110155	0.11763	-0.211419	0.331316	0.521695	0.0503895	-0.176165	0.101502	0.0859705	-0.169713	0.0025515		1	TRUE	TRUE	FALSE
IntTrCSMI.SpineT	IntTrCSMI	SpineT	366	0.197245		0		0	-0.0381181		1	1	0.51756		0.0002361	0.463717	9.15851e-30		0	FALSE	TRUE	FALSE
IntTrCSMI.SpineZ	IntTrCSMI	SpineZ	365	0.1367	0.0828315	0.632756	0.0906973	0.1367	0.611908	0.25243	0.021126	0.0964518	-0.0835985	0.119365	0.475755	0.132894	0.0166307		1	TRUE	TRUE	FALSE
IntTrCSMI.TotBMD	IntTrCSMI	TotBMD	366	0.126843	0.0799296	0.241982	0.0876267	0.126843	0.709971	0.181734	0.0651915	0.0352228	0.650606	0.0471386	7.73148e-14	0.653687	4.58248e-38		1	TRUE	TRUE	FALSE
IntTrCSMI.TrochBMD	IntTrCSMI	TrochBMD	365	0.137488	0.0811278	0.407878	0.0955851	0.137488	0.736782	0.160808	0.0152562	0.0564005	0.652974	0.0539104	2.19506e-10	0.641119	2.5895e-35		1	TRUE	TRUE	FALSE
IntTrCSMI.WBTotArea	IntTrCSMI	WBTotArea	366	0.121356	0.0834579	0.0963137	0.081192	0.0963137	0.823272	0.149413	0.197289	0.0933378	0.865538	0.0188865	9.65492e-20	0.860267	3.43393e-88		1	TRUE	TRUE	FALSE
IntTrCSMI.WBTotBMC	IntTrCSMI	WBTotBMC	366	0		0.0031476		0	0.599626		1	1	0.85151		7.6261e-19	0.850169	2.06266e-84		0	FALSE	TRUE	FALSE
IntTrCSMI.WBTotBMD	IntTrCSMI	WBTotBMD	366	0.117693	0.0788282	0.120992	0.0794136	0.117693	0.877599	0.156581	0.0905291	0.178806	0.713882	0.0366546	1.09128e-17	0.733409	1.3185e-52		1	TRUE	TRUE	FALSE
IntTrCSMI.WBTotFat	IntTrCSMI	WBTotFat	366	0.125796	0.0844131	0.0531017	0.0833021	0.0531017	-0.351703	0.895688	0.638906	0.319692	0.383939	0.069812	6.03958e-07	0.320573	3.11781e-09		1	TRUE	TRUE	FALSE
IntTrCSMI.WBTotLean	IntTrCSMI	WBTotLean	366	0.0139578		0		0	0.434955		1	1	0.87804		1.63447e-18	0.87189	8.95395e-90		0	FALSE	TRUE	FALSE
IntTrCSMI.WhBodyT	IntTrCSMI	WhBodyT	365	0.125628	0.0777074	0.118633	0.0797046	0.118633	0.975199	0.181182	0.0424317	0.445026	0.529033	0.0529153	2.16334e-12	0.583471	1.77766e-31		1	TRUE	TRUE	FALSE
IntTrCSMI.WhBodyZ	IntTrCSMI	WhBodyZ	365	0.116293	0.0809133	0.754935	0.0857098	0.116293	0.451386	0.272968	0.0966991	0.0818441	0.149058	0.140895	0.305029	0.203112	0.000504		1	TRUE	TRUE	FALSE
IntTrCSMI.Affected1	IntTrCSMI	Affected1	365	0.135085	0.0822636	0.529119	0.169322	0.135085	-0.537486	0.308165	0.111627	0.0971951	0.109689	0.164157	0.502117	-0.0736954	0.399636		1	TRUE	TRUE	FALSE
IntTrCSMI.Affected2	IntTrCSMI	Affected2	367	0.123395	0.0819432	0.387805	0.317474	0.123395	0.394661	0.52792	0.458452	0.153411	-0.0912128	0.21844	0.678786	0.0195141	0.879634		1	TRUE	TRUE	FALSE
IntTrCSMI.Affected3	IntTrCSMI	Affected3	365	0.12395	0.0811534	0.534542	0.144163	0.12395	-0.669486	0.372536	0.0417182	0.214475	0.339517	0.13259	0.010141	0.0444755	0.522256		1	TRUE	TRUE	FALSE
IntTrCSMI.Affected4	IntTrCSMI	Affected4	365	0.127671	0.0826268	0.549084	0.162013	0.127671	-0.371615	0.333731	0.277434	0.0569506	0.0293359	0.164144	0.857843	-0.0799931	0.35025		1	TRUE	TRUE	FALSE
IntTrCSMI.Affected5HipNeck	IntTrCSMI	Affected5HipNeck	365	0.115049	0.0795634	0.423154	0.0828255	0.115049	0.785224	0.361906	0.0099376	0.297304	-0.219684	0.0922605	0.0170238	0.016294	0.765427		1	TRUE	TRUE	FALSE
IntTrCSMI.Affected5HipTot	IntTrCSMI	Affected5HipTot	365	0.119402	0.0831105	0.460835	0.0803184	0.119402	0.550774	0.297181	0.0474763	0.129197	-0.0824658	0.0942158	0.37714	0.0723738	0.180489		1	TRUE	TRUE	FALSE
IntTrCSMI.Affected5Spine	IntTrCSMI	Affected5Spine	366	0.152063	0.086518	0.661308	0.0846606	0.152063	0.67705	0.224937	0.0045245	0.109852	-0.172971	0.125402	0.147963	0.122006	0.028506		1	TRUE	TRUE	FALSE
IntTrSMod.NeckBMD	IntTrSMod	NeckBMD	365	0.146102	0.0811295	0.337639	0.0863036	0.146102	0.978449	0.160983	0.0009354	0.446684	0.45643	0.0689659	3.30915e-07	0.560577	1.04719e-28		1	TRUE	TRUE	FALSE
IntTrSMod.NNeckACT	IntTrSMod	NNeckACT	364	0.159835	0.0836318	0.344724	0.0916219	0.159835	0.934832	0.152441	0.0013072	0.329595	0.391092	0.0747426	2.62e-05	0.509619	2.29088e-23		1	TRUE	TRUE	FALSE
IntTrSMod.NNeckBR	IntTrSMod	NNeckBR	364	0.139229	0.0833388	0.292713	0.0781989	0.139229	-0.877768	0.361364	0.005195	0.372181	0.275064	0.0818443	0.0010806	0.0374218	0.494627		1	TRUE	TRUE	FALSE
IntTrSMod.NNeckCSA	IntTrSMod	NNeckCSA	364	0.152899	0.0903513	0.184689	0.0947076	0.152899	0.880432	0.10276	0.0509675	0.0506008	0.801803	0.0294738	1.33259e-15	0.814293	1.21486e-69		1	TRUE	TRUE	FALSE
IntTrSMod.NNeckCSMI	IntTrSMod	NNeckCSMI	364	0.136748	0.0891236	0.0924199	0.0873431	0.0924199	0.459937	0.400169	0.491872	0.0822216	0.889622	0.0192409	1.30068e-18	0.839144	2.83622e-100		1	TRUE	TRUE	FALSE
IntTrSMod.NNeckSMod	IntTrSMod	NNeckSMod	364	0.143048	0.0916495	0.13276	0.0940611	0.13276	0.781515	0.165455	0.16149	0.057183	0.85584	0.0226321	6.74555e-17	0.845502	1.30667e-99		1	TRUE	TRUE	FALSE
IntTrSMod.ShaftNeck	IntTrSMod	ShaftNeck	364	0.142566	0.0920379	0.478605	0.110123	0.142566	-0.164326	0.310941	0.595712	0.03778	-0.183735	0.104785	0.0824849	-0.165774	0.0035712		1	TRUE	TRUE	FALSE
IntTrSMod.SpineT	IntTrSMod	SpineT	366	0.146859	0.0856733	0.241366	0.0874655	0.146859	0.801984	0.155364	0.0265199	0.0670911	0.578136	0.0544121	1.95865e-11	0.616103	4.01028e-33		1	TRUE	TRUE	FALSE
IntTrSMod.SpineZ	IntTrSMod	SpineZ	365	0.162216	0.0919842	0.634443	0.0907267	0.162216	0.656977	0.230115	0.0079411	0.101249	-0.051113	0.122851	0.673227	0.182477	0.0009949		1	TRUE	TRUE	FALSE
IntTrSMod.TotBMD	IntTrSMod	TotBMD	366	0.144982	0.0876312	0.242409	0.0882172	0.144982	0.745668	0.160076	0.0485763	0.033562	0.67451	0.0454359	4.55027e-14	0.682657	1.01497e-50		1	TRUE	TRUE	FALSE
IntTrSMod.TrochBMD	IntTrSMod	TrochBMD	365	0.163403	0.0873007	0.404921	0.0959638	0.163403	0.849919	0.108374	0.0031853	0.0851921	0.730131	0.0440321	1.09749e-11	0.733786	1.58421e-49		1	TRUE	TRUE	FALSE
IntTrSMod.WBTotArea	IntTrSMod	WBTotArea	366	0.149528	0.0921855	0.0994598	0.0821484	0.0994598	0.791763	0.163958	0.184783	0.089804	0.858079	0.0208848	4.39535e-19	0.847503	1.27505e-101		1	TRUE	TRUE	FALSE
IntTrSMod.WBTotBMC	IntTrSMod	WBTotBMC	366	0.146696	0.0909679	0.105729	0.0818981	0.105729	0.962772	0.0754635	0.071769	0.306517	0.838348	0.0221999	6.52388e-19	0.85224	1.0508e-85		1	TRUE	TRUE	FALSE
IntTrSMod.WBTotBMD	IntTrSMod	WBTotBMD	366	0.138242	0.0864249	0.126718	0.0811362	0.126718	0.978229	0.106887	0.0501756	0.417695	0.725002	0.0355631	2.96245e-17	0.758413	4.70523e-58		1	TRUE	TRUE	FALSE
IntTrSMod.WBTotFat	IntTrSMod	WBTotFat	366	0.158396	0.0951733	0.0548646	0.0839694	0.0548646	-0.524198	0.912499	0.455255	0.352036	0.397988	0.0735179	6.63738e-07	0.306086	3.05846e-08		1	TRUE	TRUE	FALSE
IntTrSMod.WBTotLean	IntTrSMod	WBTotLean	366	0.149943	0.0879135	0.0433044	0.0752452	0.0433044	0.728694	0.285093	0.365127	0.296	0.876244	0.0196756	2.91601e-19	0.848916	4.11357e-79		1	TRUE	TRUE	FALSE
IntTrSMod.WhBodyT	IntTrSMod	WhBodyT	365	0.149289	0.083506	0.133831	0.0764576	0.133831	1		0.0205025		0.554307	0.0486781	1.01397e-12	0.617169	2.78863e-38		1	FALSE	TRUE	FALSE
IntTrSMod.WhBodyZ	IntTrSMod	WhBodyZ	365	0.136775	0.0896365	0.755052	0.0859232	0.136775	0.572099	0.249625	0.0237032	0.103537	0.184791	0.141657	0.215493	0.268823	4.33087e-06		1	TRUE	TRUE	FALSE
IntTrSMod.Affected1	IntTrSMod	Affected1	365	0.16107	0.0905452	0.536043	0.161504	0.16107	-0.63414	0.287848	0.0454587	0.120204	0.0577448	0.166058	0.73254	-0.150308	0.0878672		1	TRUE	TRUE	FALSE
IntTrSMod.Affected2	IntTrSMod	Affected2	367	0.145915	0.0894503	0.381315	0.322072	0.145915	0.244398	0.505977	0.646689	0.129475	-0.116175	0.211907	0.609546	-0.0268008	0.835413		1	TRUE	TRUE	FALSE
IntTrSMod.Affected3	IntTrSMod	Affected3	365	0.142471	0.0890961	0.527685	0.149806	0.142471	-0.751476	0.361939	0.017777	0.266406	0.275278	0.143459	0.041332	-0.0308557	0.655207		1	TRUE	TRUE	FALSE
IntTrSMod.Affected4	IntTrSMod	Affected4	365	0.153689	0.0867521	0.553542	0.159854	0.153689	-0.488441	0.300178	0.128587	0.067409	-0.0129488	0.168607	0.93894	-0.150425	0.0808666		1	TRUE	TRUE	FALSE
IntTrSMod.Affected5HipNeck	IntTrSMod	Affected5HipNeck	365	0.13126	0.0880742	0.425234	0.0826156	0.13126	0.876525	0.3507	0.0022673	0.37175	-0.177665	0.0952649	0.0594843	0.0815398	0.13413		1	TRUE	TRUE	FALSE
IntTrSMod.Affected5HipTot	IntTrSMod	Affected5HipTot	365	0.139193	0.0919563	0.462475	0.0802396	0.139193	0.655154	0.273593	0.0114798	0.162427	-0.0230322	0.0959064	0.809476	0.150558	0.0051307		1	TRUE	TRUE	FALSE
IntTrSMod.Affected5Spine	IntTrSMod	Affected5Spine	366	0.176215	0.0948916	0.660259	0.0846545	0.176215	0.708439	0.206375	0.0015328	0.11427	-0.119727	0.127294	0.32862	0.178308	0.001296		1	TRUE	TRUE	FALSE
NeckBMD.NNeckBR	NeckBMD	NNeckBR	365	0.315615	0.0856335	0.301884	0.0777826	0.301884	-0.906183	0.0869708	1.16e-05	0.118806	-0.550139	0.0581713	8.81612e-11	-0.659979	3.88722e-38		1	TRUE	TRUE	FALSE
NeckBMD.NNeckCSA	NeckBMD	NNeckCSA	365	0.316416	0.0845219	0.156188	0.0895955	0.156188	0.917091	0.0797098	0.0028246	0.188737	0.849074	0.0249106	6.31569e-20	0.848734	1.34086e-101		1	TRUE	TRUE	FALSE
NeckBMD.NNeckCSMI	NeckBMD	NNeckCSMI	365	0.324055	0.0842821	0.0902667	0.0863339	0.0902667	0.561243	0.275154	0.16119	0.153803	0.580695	0.0591376	2.00615e-11	0.551356	1.42667e-25		1	TRUE	TRUE	FALSE
NeckBMD.NNeckSMod	NeckBMD	NNeckSMod	365	0.3212	0.0841603	0.117268	0.0897316	0.117268	0.748116	0.17865	0.0397059	0.145908	0.720132	0.0436479	6.52882e-16	0.702632	9.04932e-43		1	TRUE	TRUE	FALSE
NeckBMD.ShaftNeck	NeckBMD	ShaftNeck	365	0.333383	0.0855378	0.468218	0.109566	0.333383	-0.0604118	0.200806	0.76273	3.83e-05	0.0380914	0.105515	0.71861	-0.00118866	0.983456		1	TRUE	TRUE	FALSE
NeckBMD.SpineT	NeckBMD	SpineT	366	0.338718	0.0850996	0.235516	0.0837415	0.235516	0.807891	0.12097	0.0006508	0.0331347	0.521495	0.062363	5.26431e-10	0.598972	1.41963e-30		1	TRUE	TRUE	FALSE
NeckBMD.SpineZ	NeckBMD	SpineZ	365	0.360764	0.0832268	0.621861	0.087756	0.360764	0.957714	0.0931275	2.02029e-10	0.31925	-0.198583	0.128346	0.0992916	0.355988	3.92103e-11		1	TRUE	TRUE	FALSE
NeckBMD.TotBMD	NeckBMD	TotBMD	366	0.34044	0.0852015	0.244877	0.0854185	0.244877	0.786366	0.115125	0.000922	0.012987	0.573938	0.0580259	1.31586e-11	0.632091	4.99787e-34		1	TRUE	TRUE	FALSE
NeckBMD.TrochBMD	NeckBMD	TrochBMD	365	0.347411	0.0865626	0.426021	0.101141	0.347411	0.875662	0.0574244	1.96e-05	0.0021281	0.785714	0.0379616	7.42236e-13	0.817754	1.24982e-65		1	TRUE	TRUE	FALSE
NeckBMD.WBTotArea	NeckBMD	WBTotArea	366	0.34091	0.083885	0.0907796	0.0787096	0.0907796	0.459138	0.28525	0.216186	0.11554	0.576526	0.0597111	1.51093e-12	0.52707	6.9055e-23		1	TRUE	TRUE	FALSE
NeckBMD.WBTotBMC	NeckBMD	WBTotBMC	366	0.338614	0.084596	0.095616	0.0729028	0.095616	0.918543	0.201488	0.0047789	0.35679	0.603776	0.0526837	2.75656e-14	0.632239	1.09183e-41		0	TRUE	TRUE	FALSE
NeckBMD.WBTotBMD	NeckBMD	WBTotBMD	366	0.331087	0.0856614	0.137589	0.0762284	0.137589	0.990491	0.126061	0.0007379	0.470238	0.598162	0.0513025	2.81367e-14	0.665723	4.7546e-47		1	TRUE	TRUE	FALSE
NeckBMD.WBTotFat	NeckBMD	WBTotFat	366	0.335726	0.0858394	0.0516706	0.0827244	0.0516706	-0.00768725	0.489333	0.986988	0.255423	-0.0181513	0.0863861	0.830114	-0.0154191	0.772893		1	TRUE	TRUE	FALSE
NeckBMD.WBTotLean	NeckBMD	WBTotLean	366	0.330933	0.0836522	0.0421917	0.0743983	0.0421917	0.600758	0.488216	0.265268	0.325792	0.487635	0.065866	5.85125e-09	0.461351	1.35032e-18		1	TRUE	TRUE	FALSE
NeckBMD.WhBodyT	NeckBMD	WhBodyT	365	0.334791	0.0853502	0.124822	0.0639467	0.124822	1		0.0009856		0.514113	0.0577046	1.53286e-11	0.596695	8.99438e-33		1	FALSE	TRUE	FALSE
NeckBMD.WhBodyZ	NeckBMD	WhBodyZ	365	0.336768	0.0843972	0.740708	0.0860792	0.336768	0.887396	0.0883376	1.10595e-09	0.088042	0.169687	0.123058	0.206331	0.513575	5.10558e-21		1	TRUE	TRUE	FALSE
NeckBMD.Affected1	NeckBMD	Affected1	365	0.333433	0.0856425	0.452582	0.176556	0.333433	-0.57221	0.202006	0.0186858	0.019531	-0.692266	0.131242	2.39301e-06	-0.640455	2.70876e-14		1	TRUE	TRUE	FALSE
NeckBMD.Affected2	NeckBMD	Affected2	367	0.342952	0.0826181	0.410308	0.335249	0.342952	-0.207892	0.333464	0.540599	0.106391	-0.325745	0.2368	0.165079	-0.280748	0.0184774		1	TRUE	TRUE	FALSE
NeckBMD.Affected3	NeckBMD	Affected3	365	0.314788	0.0821215	0.496303	0.132277	0.314788	-0.771833	0.162164	0.0002616	0.080959	-0.372303	0.111487	0.005286	-0.523797	6.45432e-15		1	TRUE	TRUE	FALSE
NeckBMD.Affected4	NeckBMD	Affected4	365	0.335368	0.088839	0.502541	0.176046	0.335368	-0.500394	0.199691	0.0304097	0.0063755	-0.726388	0.143833	2.29866e-06	-0.623102	6.60068e-14		1	TRUE	TRUE	FALSE
NeckBMD.Affected5HipNeck	NeckBMD	Affected5HipNeck	365	0.308371	0.087262	0.423091	0.0813876	0.308371	0.955071	0.0543586	3.8365e-07	0.198847	0.683158	0.0468109	1.95947e-12	0.776507	5.44031e-59		1	TRUE	TRUE	FALSE
NeckBMD.Affected5HipTot	NeckBMD	Affected5HipTot	365	0.310532	0.0871707	0.454348	0.079096	0.310532	0.859728	0.0799756	6.30899e-07	0.0309335	0.544891	0.0629888	1.09954e-08	0.657144	1.57009e-38		1	TRUE	TRUE	FALSE
NeckBMD.Affected5Spine	NeckBMD	Affected5Spine	366	0.314729	0.0850998	0.625516	0.0854341	0.314729	0.831045	0.108127	1.70001e-07	0.0503837	0.276898	0.0985837	0.0130951	0.509004	1.33464e-20		1	TRUE	TRUE	FALSE
NNeckACT.NNeckBR	NNeckACT	NNeckBR	364	0.319535	0.0915509	0.31103	0.0788498	0.31103	-0.921132	0.0664011	2.04e-05	0.0903142	-0.660067	0.0476047	4.73426e-13	-0.742341	3.62961e-49		1	TRUE	TRUE	FALSE
NNeckACT.NNeckCSA	NNeckACT	NNeckCSA	364	0.336717	0.0900949	0.170856	0.0905779	0.170856	0.899249	0.0900781	0.0036537	0.148023	0.799073	0.0331401	1.04452e-16	0.808274	6.18191e-63		1	TRUE	TRUE	FALSE
NNeckACT.NNeckCSMI	NNeckACT	NNeckCSMI	364	0.336487	0.0901878	0.0946576	0.0867305	0.0946576	0.508599	0.300171	0.20135	0.134347	0.479034	0.0700549	7.83779e-08	0.462046	6.99308e-21		1	TRUE	TRUE	FALSE
NNeckACT.NNeckSMod	NNeckACT	NNeckSMod	364	0.336111	0.0901139	0.126964	0.0899256	0.126964	0.716436	0.192628	0.0436924	0.111185	0.644953	0.0538812	1.86591e-12	0.639011	2.13932e-33		1	TRUE	TRUE	FALSE
NNeckACT.ShaftNeck	NNeckACT	ShaftNeck	364	0.340283	0.0907316	0.469697	0.109404	0.340283	-0.0438454	0.204154	0.829678	3.61e-05	0.0172298	0.108869	0.874337	-0.00733775	0.898732		1	TRUE	TRUE	FALSE
NNeckACT.SpineT	NNeckACT	SpineT	366	0.338191	0.0901868	0.238356	0.0847549	0.238356	0.757598	0.139431	0.001802	0.0224334	0.490146	0.0670931	1.80305e-08	0.563087	2.47378e-26		1	TRUE	TRUE	FALSE
NNeckACT.SpineZ	NNeckACT	SpineZ	365	0.364703	0.0882102	0.625838	0.0884646	0.364703	0.860266	0.104559	3.43167e-08	0.0702325	-0.135458	0.12866	0.270879	0.344949	2.60856e-10		1	TRUE	TRUE	FALSE
NNeckACT.TotBMD	NNeckACT	TotBMD	366	0.340857	0.090194	0.248565	0.0861321	0.248565	0.739686	0.132495	0.0021869	0.0087269	0.530402	0.0638151	1.49007e-09	0.58859	9.70099e-29		1	TRUE	TRUE	FALSE
NNeckACT.TrochBMD	NNeckACT	TrochBMD	365	0.346393	0.0904653	0.423401	0.0999662	0.346393	0.843963	0.0696134	5.52e-05	0.0007037	0.75737	0.0435023	7.58457e-12	0.788157	1.51665e-56		1	TRUE	TRUE	FALSE
NNeckACT.WBTotArea	NNeckACT	WBTotArea	366	0.350018	0.0893651	0.0900992	0.0787301	0.0900992	0.486938	0.308324	0.195419	0.132259	0.488011	0.0686781	9.44576e-09	0.461772	1.09768e-17		1	TRUE	TRUE	FALSE
NNeckACT.WBTotBMC	NNeckACT	WBTotBMC	366	0.344229	0.0901123	0.100009	0.0734782	0.100009	0.902936	0.214082	0.009624	0.337807	0.522615	0.0610963	1.65728e-10	0.569025	3.7532e-32		1	TRUE	TRUE	FALSE
NNeckACT.WBTotBMD	NNeckACT	WBTotBMD	366	0.3336	0.0907567	0.144246	0.0762765	0.144246	0.960007	0.127109	0.0013175	0.378365	0.542868	0.0571132	2.25927e-11	0.620546	3.62543e-39		1	TRUE	TRUE	FALSE
NNeckACT.WBTotFat	NNeckACT	WBTotFat	366	0.344172	0.0911544	0.050446	0.0836431	0.050446	0.138834	0.509723	0.852419	0.257094	-0.0435978	0.0883201	0.656084	-0.0161113	0.786134		0	TRUE	TRUE	FALSE
NNeckACT.WBTotLean	NNeckACT	WBTotLean	366	0.343996	0.0894511	0.041682	0.0743502	0.041682	0.736783	0.593546	0.178874	0.377465	0.39203	0.0743736	5.82715e-06	0.399058	2.05941e-15		1	TRUE	TRUE	FALSE
NNeckACT.WhBodyT	NNeckACT	WhBodyT	365	0.333738	0.090466	0.125606	0.0657264	0.125606	1		0.0014861		0.477695	0.0611783	9.9056e-10	0.569351	3.09067e-29		1	FALSE	TRUE	FALSE
NNeckACT.WhBodyZ	NNeckACT	WhBodyZ	365	0.34318	0.0879417	0.750832	0.0855439	0.34318	0.810805	0.0948333	6.63888e-08	0.0126527	0.219369	0.124984	0.117642	0.50032	3.16338e-19		1	TRUE	TRUE	FALSE
NNeckACT.Affected1	NNeckACT	Affected1	365	0.339855	0.0894059	0.482695	0.172378	0.339855	-0.496868	0.20406	0.0414397	0.0039439	-0.692953	0.134247	5.00339e-06	-0.60619	1.05373e-12		1	TRUE	TRUE	FALSE
NNeckACT.Affected2	NNeckACT	Affected2	367	0.349505	0.0896392	0.412289	0.338321	0.349505	-0.178351	0.344759	0.61135	0.0932968	-0.389753	0.232262	0.0985822	-0.308689	0.0115633		1	TRUE	TRUE	FALSE
NNeckACT.Affected3	NNeckACT	Affected3	365	0.327903	0.0924718	0.527354	0.138619	0.327903	-0.617131	0.171047	0.0030476	0.0052677	-0.440328	0.121978	0.0014733	-0.504803	1.67742e-13		1	TRUE	TRUE	FALSE
NNeckACT.Affected4	NNeckACT	Affected4	365	0.340093	0.0905015	0.51625	0.161971	0.340093	-0.475577	0.194771	0.043475	0.0018429	-0.715303	0.134241	4.10213e-06	-0.603423	6.23645e-13		1	TRUE	TRUE	FALSE
NNeckACT.Affected5HipNeck	NNeckACT	Affected5HipNeck	365	0.319767	0.0908405	0.423779	0.0816746	0.319767	0.890523	0.0594129	3.71045e-06	0.0159654	0.703359	0.0456918	3.53378e-12	0.76817	7.88715e-56		1	TRUE	TRUE	FALSE
NNeckACT.Affected5HipTot	NNeckACT	Affected5HipTot	365	0.328075	0.0908796	0.454083	0.0794324	0.328075	0.786931	0.0827797	8.26143e-06	0.0013256	0.593674	0.0597297	2.52616e-09	0.663293	1.99287e-38		1	TRUE	TRUE	FALSE
NNeckACT.Affected5Spine	NNeckACT	Affected5Spine	366	0.324837	0.0899502	0.633405	0.085247	0.324837	0.70239	0.120152	1.63e-05	0.0042243	0.323513	0.100024	0.005172	0.479554	1.29351e-17		1	TRUE	TRUE	FALSE
NNeckBR.NNeckCSA	NNeckBR	NNeckCSA	364	0.300393	0.0784888	0.163654	0.0902742	0.163654	-0.720079	0.254341	0.0097533	0.163449	-0.126006	0.082317	0.132354	-0.256042	1.40485e-06		1	TRUE	TRUE	FALSE
NNeckBR.NNeckCSMI	NNeckBR	NNeckCSMI	364	0.294871	0.0781401	0.0960326	0.0867467	0.0960326	-0.316761	0.410562	0.391097	0.154613	0.2693	0.0784233	0.0012028	0.161701	0.0027272		1	TRUE	TRUE	FALSE
NNeckBR.NNeckSMod	NNeckBR	NNeckSMod	364	0.298522	0.0784329	0.125551	0.0896577	0.125551	-0.535236	0.340017	0.0955336	0.147294	0.0657487	0.0838971	0.434306	-0.0521255	0.334081		1	TRUE	TRUE	FALSE
NNeckBR.ShaftNeck	NNeckBR	ShaftNeck	364	0.30121	0.080086	0.471028	0.109556	0.30121	0.109627	0.203121	0.587193	6.31e-05	-0.135487	0.100532	0.18012	-0.0410806	0.472005		1	TRUE	TRUE	FALSE
NNeckBR.SpineT	NNeckBR	SpineT	366	0.303261	0.0786192	0.235791	0.0845088	0.235791	-0.521289	0.213676	0.0251298	0.0135079	-0.0390248	0.0844961	0.645176	-0.167872	0.0019772		1	TRUE	TRUE	FALSE
NNeckBR.SpineZ	NNeckBR	SpineZ	365	0.314953	0.0780469	0.599567	0.0914385	0.314953	-0.682371	0.130207	3.56e-05	0.0031724	-0.0191069	0.108976	0.861527	-0.306533	2.87715e-08		1	TRUE	TRUE	FALSE
NNeckBR.TotBMD	NNeckBR	TotBMD	366	0.303043	0.0780901	0.243603	0.0847163	0.243603	-0.547358	0.212176	0.0168114	0.0175302	0.00891616	0.084809	0.916236	-0.142245	0.0088879		1	TRUE	TRUE	FALSE
NNeckBR.TrochBMD	NNeckBR	TrochBMD	365	0.302941	0.077562	0.378329	0.0982131	0.302941	-0.837047	0.133814	2.16e-05	0.0947248	-0.245308	0.0848069	0.0077558	-0.44486	7.67416e-17		1	TRUE	TRUE	FALSE
NNeckBR.WBTotArea	NNeckBR	WBTotArea	366	0.287178	0.0790464	0.0839124	0.0778048	0.0839124	-0.325687	0.446662	0.406257	0.175425	0.220797	0.0773921	0.0065256	0.127866	0.0170135		1	TRUE	TRUE	FALSE
NNeckBR.WBTotBMC	NNeckBR	WBTotBMC	366	0.293354	0.0775551	0.0854766	0.0722116	0.0854766	-0.783469	0.446571	0.0298973	0.336749	0.160129	0.0779592	0.0430352	0.00466353	0.930731		1	TRUE	TRUE	FALSE
NNeckBR.WBTotBMD	NNeckBR	WBTotBMD	366	0.310323	0.077566	0.130257	0.0742143	0.130257	-0.857926	0.276985	0.0020969	0.315757	0.0727584	0.080384	0.36449	-0.116137	0.0306741		1	TRUE	TRUE	FALSE
NNeckBR.WBTotFat	NNeckBR	WBTotFat	366	0.304092	0.0805611	0.052213	0.0824819	0.052213	0.0497834	0.473415	0.916599	0.238083	0.33352	0.0748957	3.26e-05	0.277138	1.8322e-07		1	TRUE	TRUE	FALSE
NNeckBR.WhBodyT	NNeckBR	WhBodyT	365	0.304092	0.0786156	0.118244	0.0765846	0.118244	-0.824214	0.316994	0.0063318	0.309611	-0.00101304	0.0810703	0.989971	-0.157084	0.0033236		1	TRUE	TRUE	FALSE
NNeckBR.WhBodyZ	NNeckBR	WhBodyZ	365	0.311178	0.0769522	0.728991	0.0870406	0.311178	-0.773231	0.107323	4.03552e-07	0.0096354	-0.0941765	0.120808	0.452006	-0.408967	1.6248e-13		1	TRUE	TRUE	FALSE
NNeckBR.Affected1	NNeckBR	Affected1	365	0.301717	0.0796965	0.464654	0.16827	0.301717	0.458121	0.205248	0.0640669	0.0025881	0.656474	0.119779	1.45945e-06	0.572907	8.01531e-14		1	TRUE	TRUE	FALSE
NNeckBR.Affected2	NNeckBR	Affected2	367	0.303922	0.0758077	0.382632	0.310593	0.303922	0.556891	0.334123	0.104403	0.178007	0.160543	0.195704	0.415286	0.295151	0.0072847		1	TRUE	TRUE	FALSE
NNeckBR.Affected3	NNeckBR	Affected3	365	0.299391	0.0775138	0.51984	0.127263	0.299391	0.505432	0.157156	0.0143765	1.35e-05	0.846619	0.0847552	1.68539e-10	0.690439	2.05743e-23		1	TRUE	TRUE	FALSE
NNeckBR.Affected4	NNeckBR	Affected4	365	0.300224	0.0802016	0.475584	0.166101	0.300224	0.528963	0.198879	0.0280107	0.0042175	0.596432	0.119432	1.1e-05	0.561186	1.04176e-13		1	TRUE	TRUE	FALSE
NNeckBR.Affected5HipNeck	NNeckBR	Affected5HipNeck	365	0.299428	0.0790086	0.440018	0.0813332	0.299428	-0.817855	0.0667308	9.32821e-06	0.0001513	-0.829444	0.0314095	6.05706e-17	-0.816382	5.48274e-65		1	TRUE	TRUE	FALSE
NNeckBR.Affected5HipTot	NNeckBR	Affected5HipTot	365	0.296914	0.0784442	0.458664	0.0793465	0.296914	-0.798054	0.0775235	3.80734e-06	0.0005155	-0.678419	0.0488852	6.54188e-13	-0.713045	2.44954e-44		1	TRUE	TRUE	FALSE
NNeckBR.Affected5Spine	NNeckBR	Affected5Spine	366	0.299043	0.0789733	0.663287	0.0846627	0.299043	-0.527425	0.134388	0.0014391	5.26e-05	-0.522687	0.0897123	2.91819e-06	-0.48883	3.5894e-17		1	TRUE	TRUE	FALSE
NNeckCSA.NNeckCSMI	NNeckCSA	NNeckCSMI	364	0.173583	0.0902765	0.0954814	0.0862855	0.0954814	0.82755	0.13593	0.16294	0.12886	0.902253	0.0162068	5.03505e-20	0.886614	9.98622e-93		1	TRUE	TRUE	FALSE
NNeckCSA.NNeckSMod	NNeckCSA	NNeckSMod	364	0.17306	0.0911442	0.128873	0.091148	0.128873	0.92764	0.052412	0.0795077	0.0747633	0.962638	0.00665434	9.13968e-21	0.95557	2.98174e-192		1	TRUE	TRUE	FALSE
NNeckCSA.ShaftNeck	NNeckCSA	ShaftNeck	364	0.187985	0.0952704	0.47603	0.10992	0.187985	0.0785417	0.266497	0.769018	0.0151356	-0.0716174	0.105391	0.494846	-0.0232195	0.681373		1	TRUE	TRUE	FALSE
NNeckCSA.SpineT	NNeckCSA	SpineT	366	0.16449	0.0902085	0.240639	0.0863563	0.16449	0.929563	0.131556	0.0077047	0.288282	0.621094	0.0507021	2.1895e-14	0.679658	5.56688e-37		1	TRUE	TRUE	FALSE
NNeckCSA.SpineZ	NNeckCSA	SpineZ	365	0.213589	0.0711331	0.641848	0.0871079	0.213589	1		3.2336e-07		-0.218988	0.123773	0.060148	0.254039	2.99309e-06		1	FALSE	TRUE	FALSE
NNeckCSA.TotBMD	NNeckCSA	TotBMD	366	0.173601	0.0927858	0.249068	0.0883094	0.173601	0.829716	0.131414	0.0189624	0.0742124	0.727182	0.0414135	1.51059e-17	0.745377	3.74326e-46		1	TRUE	TRUE	FALSE
NNeckCSA.TrochBMD	NNeckCSA	TrochBMD	365	0.187567	0.0944415	0.429375	0.0970088	0.187567	0.708289	0.121199	0.0145966	0.0230575	0.863518	0.0298275	6.57499e-16	0.788955	2.07953e-58		1	TRUE	TRUE	FALSE
NNeckCSA.WBTotArea	NNeckCSA	WBTotArea	366	0.204395	0.0923621	0.0961491	0.0796714	0.0961491	0.67969	0.212748	0.192078	0.0935466	0.859904	0.023674	3.32568e-22	0.824485	6.84098e-68		1	TRUE	TRUE	FALSE
NNeckCSA.WBTotBMC	NNeckCSA	WBTotBMC	366	0.206233	0.0946091	0.114513	0.0775742	0.114513	0.958735	0.07613	0.0253188	0.292205	0.866374	0.0204146	2.33522e-22	0.87368	3.71935e-113		1	TRUE	TRUE	FALSE
NNeckCSA.WBTotBMD	NNeckCSA	WBTotBMD	366	0.173423	0.0961329	0.130716	0.0789499	0.130716	0.963422	0.106424	0.0440542	0.36458	0.793963	0.0303316	1.34223e-21	0.818068	9.22626e-65		1	TRUE	TRUE	FALSE
NNeckCSA.WBTotFat	NNeckCSA	WBTotFat	366	0.177047	0.0945716	0.0469343	0.081635	0.0469343	-0.304434	0.848995	0.674501	0.317184	0.220873	0.0792002	0.007679	0.167859	0.0016519		1	TRUE	TRUE	FALSE
NNeckCSA.WBTotLean	NNeckCSA	WBTotLean	366	0.224165		0		0	0.550988		1	1	0.825597		2.69015e-07	0.7272	1.56381e-74		0	FALSE	TRUE	FALSE
NNeckCSA.WhBodyT	NNeckCSA	WhBodyT	365	0.166315	0.0910694	0.130983	0.074474	0.130983	1		0.0236411		0.630649	0.0418644	2.72625e-17	0.684384	4.73427e-50		1	FALSE	TRUE	FALSE
NNeckCSA.WhBodyZ	NNeckCSA	WhBodyZ	365	0.171338	0.0910118	0.76061	0.0856509	0.171338	0.833546	0.183824	8.58e-05	0.21275	0.240908	0.128888	0.0875394	0.408209	4.69586e-13		1	TRUE	TRUE	FALSE
NNeckCSA.Affected1	NNeckCSA	Affected1	365	0.168629	0.0922031	0.508475	0.169951	0.168629	-0.526269	0.300451	0.0998381	0.0755278	-0.360203	0.155068	0.0229729	-0.384362	4.48004e-06		1	TRUE	TRUE	FALSE
NNeckCSA.Affected2	NNeckCSA	Affected2	367	0.195211	0.0953247	0.419905	0.330099	0.195211	0.282042	0.467704	0.545049	0.13353	-0.371532	0.25984	0.133588	-0.173106	0.172503		1	TRUE	TRUE	FALSE
NNeckCSA.Affected3	NNeckCSA	Affected3	365	0.162082	0.0928635	0.518019	0.14177	0.162082	-0.742694	0.304229	0.0105935	0.227256	-0.0240444	0.132403	0.855066	-0.230484	0.000567		1	TRUE	TRUE	FALSE
NNeckCSA.Affected4	NNeckCSA	Affected4	365	0.173984	0.0967556	0.550152	0.168374	0.173984	-0.395837	0.293183	0.197271	0.0393353	-0.435497	0.165493	0.0082044	-0.387933	2.55934e-06		1	TRUE	TRUE	FALSE
NNeckCSA.Affected5HipNeck	NNeckCSA	Affected5HipNeck	365	0.155836	0.091148	0.424935	0.0814759	0.155836	0.892585	0.204272	0.000314	0.316064	0.281564	0.0815756	0.0018125	0.425869	1.53157e-16		1	TRUE	TRUE	FALSE
NNeckCSA.Affected5HipTot	NNeckCSA	Affected5HipTot	365	0.167528	0.0935001	0.454993	0.0794595	0.167528	0.701707	0.193077	0.0024513	0.113384	0.27203	0.0838227	0.0031776	0.376965	6.32541e-13		1	TRUE	TRUE	FALSE
NNeckCSA.Affected5Spine	NNeckCSA	Affected5Spine	366	0.160774	0.0888437	0.633444	0.0840441	0.160774	0.9278	0.214161	2.16e-05	0.374533	0.0478873	0.107938	0.661563	0.322645	1.20445e-09		1	TRUE	TRUE	FALSE
NNeckCSMI.NNeckSMod	NNeckCSMI	NNeckSMod	364	0		0		0	0.9		1	1	0.9		1	0.9	7.98375e-173		0	FALSE	TRUE	FALSE
NNeckCSMI.ShaftNeck	NNeckCSMI	ShaftNeck	364	0.103762	0.0905361	0.484398	0.110567	0.103762	0.227338	0.346525	0.516923	0.105363	-0.121004	0.105642	0.245138	-0.0312888	0.575726		1	TRUE	TRUE	FALSE
NNeckCSMI.SpineT	NNeckCSMI	SpineT	366	0.0841696	0.0794161	0.241958	0.0873214	0.0841696	0.84955	0.268436	0.0657878	0.302043	0.553743	0.0582489	5.37428e-12	0.582621	2.69841e-26		1	TRUE	TRUE	FALSE
NNeckCSMI.SpineZ	NNeckCSMI	SpineZ	365	0.120696	0.0586664	0.633443	0.0884438	0.120696	1		0.0001791		-0.237813	0.117712	0.0345421	0.14149	0.009796		1	FALSE	TRUE	FALSE
NNeckCSMI.TotBMD	NNeckCSMI	TotBMD	366	0.0835698	0.0837193	0.251156	0.0875986	0.0835698	0.704762	0.277852	0.139975	0.197652	0.677139	0.0492766	5.87045e-16	0.663052	4.26906e-47		1	TRUE	TRUE	FALSE
NNeckCSMI.TrochBMD	NNeckCSMI	TrochBMD	365	0.0945798	0.0889963	0.403646	0.0943743	0.0945798	0.268369	0.319183	0.495415	0.117	0.733498	0.0507264	1.17916e-13	0.59142	2.9668e-27		1	TRUE	TRUE	FALSE
NNeckCSMI.WBTotArea	NNeckCSMI	WBTotArea	366	0.101086	0.0934294	0.0832848	0.0810679	0.0832848	0.625668	0.352147	0.460091	0.0555516	0.909192	0.0146514	9.87005e-22	0.882746	2.65975e-93		1	TRUE	TRUE	FALSE
NNeckCSMI.WBTotBMC	NNeckCSMI	WBTotBMC	366	0.110851	0.0947748	0.0886043	0.0777534	0.0886043	0.696368	0.267403	0.352334	0.0745245	0.897067	0.0164615	7.13489e-22	0.876556	2.28618e-89		1	TRUE	TRUE	FALSE
NNeckCSMI.WBTotBMD	NNeckCSMI	WBTotBMD	366	0.102526	0.092609	0.117415	0.0767442	0.102526	0.491994	0.377262	0.422821	0.101889	0.773499	0.0352622	4.35892e-21	0.742394	4.11758e-47		1	TRUE	TRUE	FALSE
NNeckCSMI.WBTotLean	NNeckCSMI	WBTotLean	366	0.0788307	0.0855841	0.0299596	0.0761959	0.0299596	-0.19988	1.88734	0.890999	0.395192	0.940696	0.0114077	1.77315e-22	0.879516	9.74396e-93		1	TRUE	TRUE	FALSE
NNeckCSMI.WhBodyT	NNeckCSMI	WhBodyT	365	0.085912	0.0855056	0.118085	0.0780446	0.085912	0.734113	0.363079	0.23992	0.22511	0.556112	0.0552094	4.9265e-14	0.57325	1.81345e-26		1	TRUE	TRUE	FALSE
NNeckCSMI.WhBodyZ	NNeckCSMI	WhBodyZ	365	0.0768932	0.0882055	0.759305	0.0854384	0.0768932	0.694641	0.429438	0.0333447	0.312026	0.123763	0.141714	0.392012	0.226185	7.35e-05		1	TRUE	TRUE	FALSE
NNeckCSMI.Affected1	NNeckCSMI	Affected1	365	0.0759393	0.0860977	0.498737	0.17263	0.0759393	-0.700819	0.616898	0.14105	0.346413	0.0224146	0.161492	0.890281	-0.121133	0.163652		1	TRUE	TRUE	FALSE
NNeckCSMI.Affected2	NNeckCSMI	Affected2	367	0.101395	0.0878036	0.392185	0.30929	0.101395	0.621948	0.624912	0.316869	0.288007	-0.179579	0.235765	0.435706	-0.0086922	0.945973		1	TRUE	TRUE	FALSE
NNeckCSMI.Affected3	NNeckCSMI	Affected3	365	0.0852503	0.086787	0.522535	0.146834	0.0852503	-0.747898	0.541157	0.0648739	0.354809	0.249704	0.125596	0.0586427	0.00717272	0.916123		1	TRUE	TRUE	FALSE
NNeckCSMI.Affected4	NNeckCSMI	Affected4	365	0.0826232	0.0889423	0.539509	0.166782	0.0826232	-0.416083	0.467523	0.34241	0.218103	-0.0695385	0.162497	0.675153	-0.133045	0.118346		1	TRUE	TRUE	FALSE
NNeckCSMI.Affected5HipNeck	NNeckCSMI	Affected5HipNeck	365	0.0897636	0.0870457	0.425536	0.0814988	0.0897636	0.66389	0.396531	0.0451035	0.26867	-0.0576761	0.0913791	0.526559	0.0880457	0.101082		1	TRUE	TRUE	FALSE
NNeckCSMI.Affected5HipTot	NNeckCSMI	Affected5HipTot	365	0.0875986	0.0898469	0.456167	0.0795258	0.0875986	0.486615	0.361947	0.1269	0.210095	0.0026853	0.0919076	0.976714	0.0991653	0.0633958		1	TRUE	TRUE	FALSE
NNeckCSMI.Affected5Spine	NNeckCSMI	Affected5Spine	366	0.0868804	0.0486554	0.639124	0.08364	0.0868804	1		0.0009755		-0.161506	0.111952	0.141938	0.142931	0.0080855		1	FALSE	TRUE	FALSE
NNeckSMod.ShaftNeck	NNeckSMod	ShaftNeck	364	0.137227	0.0953534	0.477813	0.110276	0.137227	0.0975962	0.310268	0.75469	0.0538559	-0.080015	0.10573	0.445787	-0.0287164	0.608655		1	TRUE	TRUE	FALSE
NNeckSMod.SpineT	NNeckSMod	SpineT	366	0.117955	0.0828788	0.240813	0.0868392	0.117955	0.955946	0.161566	0.0147366	0.391859	0.577777	0.0538499	7.19573e-13	0.633916	9.56121e-32		1	TRUE	TRUE	FALSE
NNeckSMod.SpineZ	NNeckSMod	SpineZ	365	0.156094	0.0643514	0.632536	0.0879595	0.156094	1		1.71e-05		-0.233257	0.118817	0.038673	0.184327	0.000738		1	FALSE	TRUE	FALSE
NNeckSMod.TotBMD	NNeckSMod	TotBMD	366	0.116264	0.0869478	0.248946	0.0882114	0.116264	0.86147	0.171881	0.0373073	0.216035	0.693826	0.0449396	2.54825e-16	0.711819	5.85733e-41		1	TRUE	TRUE	FALSE
NNeckSMod.TrochBMD	NNeckSMod	TrochBMD	365	0.131763	0.0939731	0.412776	0.0953476	0.131763	0.516364	0.209513	0.129667	0.0645756	0.807977	0.0403515	4.59465e-15	0.697349	4.67356e-40		1	TRUE	TRUE	FALSE
NNeckSMod.WBTotArea	NNeckSMod	WBTotArea	366	0.148835	0.0962665	0.0949454	0.0814423	0.0949454	0.704488	0.22801	0.278995	0.0808255	0.890172	0.0178085	2.66163e-21	0.865047	1.82001e-84		1	TRUE	TRUE	FALSE
NNeckSMod.WBTotBMC	NNeckSMod	WBTotBMC	366	0.148795	0.0978147	0.105331	0.0799631	0.105331	0.898056	0.100034	0.138653	0.094259	0.887266	0.0170994	2.88784e-21	0.886716	5.14404e-94		1	TRUE	TRUE	FALSE
NNeckSMod.WBTotBMD	NNeckSMod	WBTotBMD	366	0.117869	0.095035	0.121821	0.078596	0.117869	0.895222	0.173794	0.122387	0.267385	0.779059	0.0326905	1.07132e-20	0.792965	5.26292e-58		1	TRUE	TRUE	FALSE
NNeckSMod.WBTotFat	NNeckSMod	WBTotFat	366	0.127603	0.0951335	0.0474448	0.0828175	0.0474448	-0.251362	0.964529	0.760535	0.319775	0.230339	0.0783661	0.0001325	0.190418	0.0003396		1	TRUE	TRUE	FALSE
NNeckSMod.WBTotLean	NNeckSMod	WBTotLean	366	0.122856	0.0885694	0.0399938	0.0761598	0.0399938	0.324523	0.719055	0.745527	0.24098	0.898338	0.0172488	4.93789e-21	0.847099	2.87797e-77		1	TRUE	TRUE	FALSE
NNeckSMod.WhBodyT	NNeckSMod	WhBodyT	365	0.117284	0.0849709	0.122389	0.076696	0.117284	1		0.0564026		0.582798	0.045519	2.2584e-15	0.632765	7.28145e-41		1	FALSE	TRUE	FALSE
NNeckSMod.WhBodyZ	NNeckSMod	WhBodyZ	365	0.103881	0.0931396	0.761359	0.0856488	0.103881	0.772412	0.345169	0.0058213	0.3074	0.188712	0.138449	0.189002	0.304494	1.00048e-07		1	TRUE	TRUE	FALSE
NNeckSMod.Affected1	NNeckSMod	Affected1	365	0.110361	0.0896822	0.497998	0.161906	0.110361	-0.656337	0.428316	0.0983526	0.262153	-0.124382	0.14944	0.444576	-0.23699	0.0060737		1	TRUE	TRUE	FALSE
NNeckSMod.Affected2	NNeckSMod	Affected2	367	0.138974	0.0971781	0.398851	0.320589	0.138974	0.463525	0.561717	0.397294	0.20335	-0.252768	0.253733	0.301477	-0.0727231	0.579568		1	TRUE	TRUE	FALSE
NNeckSMod.Affected3	NNeckSMod	Affected3	365	0.113013	0.0933712	0.518021	0.146809	0.113013	-0.69364	0.438656	0.0506782	0.286979	0.0891299	0.131953	0.503067	-0.109554	0.105075		1	TRUE	TRUE	FALSE
NNeckSMod.Affected4	NNeckSMod	Affected4	365	0.11696	0.0940264	0.538384	0.165142	0.11696	-0.458641	0.388963	0.220175	0.157467	-0.197346	0.162564	0.239589	-0.241086	0.0044608		1	TRUE	TRUE	FALSE
NNeckSMod.Affected5HipNeck	NNeckSMod	Affected5HipNeck	365	0.113566	0.0912604	0.424054	0.0815251	0.113566	0.767401	0.323255	0.0090569	0.282196	0.100971	0.0896948	0.268733	0.240551	5.58881e-06		1	TRUE	TRUE	FALSE
NNeckSMod.Affected5HipTot	NNeckSMod	Affected5HipTot	365	0.117188	0.094551	0.455148	0.0794328	0.117188	0.595152	0.293136	0.0316237	0.183719	0.12065	0.0903088	0.191714	0.221126	3.14e-05		1	TRUE	TRUE	FALSE
NNeckSMod.Affected5Spine	NNeckSMod	Affected5Spine	366	0.10442	0.052645	0.633888	0.0840608	0.10442	1		0.0003061		-0.0725994	0.110111	0.507086	0.215704	5.49e-05		1	FALSE	TRUE	FALSE
ShaftNeck.SpineT	ShaftNeck	SpineT	366	0.466911	0.109832	0.238528	0.0874993	0.238528	-0.025883	0.23467	0.912561	0.0008523	-0.129929	0.100967	0.206596	-0.0914192	0.106787		1	TRUE	TRUE	FALSE
ShaftNeck.SpineZ	ShaftNeck	SpineZ	365	0.461297	0.108458	0.610186	0.0909609	0.461297	0.0958552	0.175762	0.581705	3e-07	-0.298923	0.130226	0.0305369	-0.0861262	0.153973		1	TRUE	TRUE	FALSE
ShaftNeck.TotBMD	ShaftNeck	TotBMD	366	0.467667	0.109748	0.244203	0.0879894	0.244203	0.11644	0.237093	0.618109	0.0020183	-0.192613	0.100579	0.061021	-0.0828242	0.146146		1	TRUE	TRUE	FALSE
ShaftNeck.TrochBMD	ShaftNeck	TrochBMD	365	0.480299	0.110212	0.427783	0.0992448	0.427783	0.136318	0.192378	0.48896	1.2e-06	-0.0298079	0.123672	0.808598	0.0455351	0.440803		1	TRUE	TRUE	FALSE
ShaftNeck.WBTotArea	ShaftNeck	WBTotArea	366	0.478778	0.109764	0.0996714	0.0806593	0.0996714	0.276432	0.335586	0.414274	0.0986158	-0.0621691	0.0990208	0.527324	0.0177987	0.747227		1	TRUE	TRUE	FALSE
ShaftNeck.WBTotBMC	ShaftNeck	WBTotBMC	366	0.480936	0.11005	0.0994022	0.0773498	0.0994022	0.236307	0.327491	0.476266	0.0845778	-0.0793311	0.0973198	0.411519	-0.00257236	0.962897		1	TRUE	TRUE	FALSE
ShaftNeck.WBTotBMD	ShaftNeck	WBTotBMD	366	0.47592	0.109685	0.120825	0.0778101	0.120825	0.0878572	0.300862	0.769401	0.044353	-0.110487	0.095084	0.246038	-0.0539299	0.330325		1	TRUE	TRUE	FALSE
ShaftNeck.WBTotFat	ShaftNeck	WBTotFat	366	0.468772	0.110456	0.0502969	0.0832752	0.0502969	0.00954416	0.486827	0.984285	0.266487	-0.171344	0.0945977	0.0760138	-0.120238	0.0270218		1	TRUE	TRUE	FALSE
ShaftNeck.WBTotLean	ShaftNeck	WBTotLean	366	0.475413	0.11087	0.0491874	0.0784466	0.0491874	0.18384	0.472345	0.731551	0.246425	-0.00105164	0.100809	1	0.02737	0.616345		1	TRUE	TRUE	FALSE
ShaftNeck.WhBodyT	ShaftNeck	WhBodyT	365	0.471372	0.109364	0.122037	0.078459	0.122037	-0.138953	0.292041	0.641109	0.0464758	-0.071861	0.0940213	0.447884	-0.0822829	0.136115		1	TRUE	TRUE	FALSE
ShaftNeck.WhBodyZ	ShaftNeck	WhBodyZ	365	0.477814	0.108324	0.753316	0.0847032	0.477814	0.121479	0.159142	0.446142	2.82551e-08	-0.31857	0.168525	0.0598377	-0.041456	0.518398		1	TRUE	TRUE	FALSE
ShaftNeck.Affected1	ShaftNeck	Affected1	365	0.470426	0.102042	0.516999	0.164454	0.470426	-0.122234	0.22008	0.586112	0.0004894	-0.0554468	0.178276	0.758023	-0.0883235	0.315607		1	TRUE	TRUE	FALSE
ShaftNeck.Affected2	ShaftNeck	Affected2	367	0.463351	0.11076	0.381251	0.331672	0.381251	-0.0233212	0.39297	0.953257	0.0899463	-0.301963	0.260873	0.284226	-0.183805	0.160328		1	TRUE	TRUE	FALSE
ShaftNeck.Affected3	ShaftNeck	Affected3	365	0.465906	0.108076	0.555229	0.148289	0.465906	0.154356	0.202863	0.441501	0.0002256	-0.267105	0.159782	0.10045	-0.0516778	0.480375		1	TRUE	TRUE	FALSE
ShaftNeck.Affected4	ShaftNeck	Affected4	365	0.470999	0.108345	0.549769	0.16267	0.470999	-0.225879	0.211543	0.295498	0.0002931	0.0622036	0.186267	0.733233	-0.0845838	0.328043		1	TRUE	TRUE	FALSE
ShaftNeck.Affected5HipNeck	ShaftNeck	Affected5HipNeck	365	0.467119	0.10979	0.421175	0.0817765	0.421175	-0.0427663	0.18048	0.811953	2.5e-06	0.114952	0.108006	0.292287	0.0448728	0.43768		1	TRUE	TRUE	FALSE
ShaftNeck.Affected5HipTot	ShaftNeck	Affected5HipTot	365	0.465011	0.110337	0.450624	0.0795823	0.450624	-0.0669732	0.174756	0.699867	3.4e-06	0.0782783	0.10972	0.47813	0.0117797	0.838668		1	TRUE	TRUE	FALSE
ShaftNeck.Affected5Spine	ShaftNeck	Affected5Spine	366	0.470297	0.109232	0.634486	0.084952	0.470297	0.0628834	0.162422	0.698721	3.37254e-08	-0.0487863	0.136876	0.721542	0.0128837	0.830715		1	TRUE	TRUE	FALSE
SpineT.SpineZ	SpineT	SpineZ	365	0.345337	0.090029	0.65724	0.0897502	0.345337	0.95754	0.0577268	1.59665e-09	0.218191	0.204892	0.115925	0.123486	0.553242	1.41316e-27		1	TRUE	TRUE	FALSE
SpineT.TotBMD	SpineT	TotBMD	366	0.248607	0.0864403	0.250908	0.0872958	0.248607	1		2.84821e-07		0.96135	0.00548268	7.96587e-25	0.971	6.0757e-221		1	FALSE	TRUE	FALSE
SpineT.TrochBMD	SpineT	TrochBMD	366	0.25373	0.0856247	0.425344	0.0993854	0.25373	0.795997	0.107271	0.0004602	0.0107566	0.573587	0.0627311	2.95782e-09	0.63712	3.77234e-33		1	TRUE	TRUE	FALSE
SpineT.WBTotArea	SpineT	WBTotArea	367	0.263136	0.0889302	0.0880667	0.0784001	0.0880667	0.565368	0.292627	0.205516	0.123714	0.709544	0.047906	1.12036e-19	0.667705	4.14085e-32		1	TRUE	TRUE	FALSE
SpineT.WBTotBMC	SpineT	WBTotBMC	367	0.252623	0.088564	0.104046	0.0718395	0.104046	0.930084	0.118332	0.0105287	0.282307	0.751116	0.0349276	2.9914e-22	0.765428	9.28662e-70		1	TRUE	TRUE	FALSE
SpineT.WBTotBMD	SpineT	WBTotBMD	367	0.242245	0.0877479	0.137879	0.0755098	0.137879	0.966574	0.067628	0.0069122	0.305123	0.794972	0.028305	9.76233e-24	0.81919	3.43398e-87		1	TRUE	TRUE	FALSE
SpineT.WBTotFat	SpineT	WBTotFat	367	0.224167	0.0849367	0.0456585	0.0802317	0.0456585	-0.423075	0.864492	0.507853	0.342631	0.395413	0.069495	4.50968e-10	0.297439	2.38019e-08		1	TRUE	TRUE	FALSE
SpineT.WBTotLean	SpineT	WBTotLean	367	0.253159	0.0873477	0.0356034	0.0736401	0.0356034	0.473907	0.571587	0.489988	0.32357	0.571299	0.0606038	4.99933e-13	0.52984	1.08948e-20		1	TRUE	TRUE	FALSE
SpineT.WhBodyT	SpineT	WhBodyT	365	0.255136	0.0889714	0.132901	0.0782434	0.132901	0.867222	0.0897141	0.0230705	0.0793065	0.868042	0.0209424	2.88477e-26	0.857302	4.38065e-80		1	TRUE	TRUE	FALSE
SpineT.WhBodyZ	SpineT	WhBodyZ	365	0.281212	0.0873113	0.755376	0.0865211	0.281212	0.738449	0.106658	1.29e-05	0.0055838	0.341366	0.117054	0.0172713	0.483488	6.89701e-18		1	TRUE	TRUE	FALSE
SpineT.Affected1	SpineT	Affected1	365	0.234135	0.0861383	0.540396	0.159538	0.234135	-0.424213	0.239775	0.115832	0.0051268	-0.486042	0.144765	0.0015416	-0.439259	1.52828e-08		1	TRUE	TRUE	FALSE
SpineT.Affected2	SpineT	Affected2	367	0.246909	0.0868989	0.395315	0.319207	0.246909	0.277573	0.420582	0.508244	0.11623	-0.153255	0.223268	0.494404	-0.0167002	0.883178		1	TRUE	TRUE	FALSE
SpineT.Affected3	SpineT	Affected3	365	0.230334	0.0841697	0.508066	0.137213	0.230334	-0.774881	0.231962	0.0015606	0.163199	0.138704	0.12944	0.285166	-0.17973	0.0080899		1	TRUE	TRUE	FALSE
SpineT.Affected4	SpineT	Affected4	365	0.234935	0.0866253	0.563203	0.154665	0.234935	-0.384852	0.236324	0.146513	0.0037343	-0.523299	0.146752	0.0008131	-0.4425	8.733e-09		1	TRUE	TRUE	FALSE
SpineT.Affected5HipNeck	SpineT	Affected5HipNeck	365	0.234941	0.0835102	0.425976	0.0804716	0.234941	0.66106	0.179194	0.001137	0.0317076	0.00531095	0.0903575	0.953148	0.212648	8.59e-05		1	TRUE	TRUE	FALSE
SpineT.Affected5HipTot	SpineT	Affected5HipTot	365	0.24533	0.0850553	0.463728	0.078693	0.24533	0.608347	0.162317	0.0013787	0.0101472	0.041813	0.0919501	0.651751	0.231791	1.82e-05		1	TRUE	TRUE	FALSE
SpineT.Affected5Spine	SpineT	Affected5Spine	365	0.273536	0.0869964	0.636822	0.0849805	0.273536	0.8558	0.0890159	4.25171e-07	0.0503596	0.364007	0.0909484	0.0016623	0.544153	4.90274e-26		1	TRUE	TRUE	FALSE
SpineZ.TotBMD	SpineZ	TotBMD	366	0.659119	0.0890865	0.344422	0.0891893	0.344422	0.978696	0.0570749	2.93964e-12	0.35041	0.1764	0.117617	0.180387	0.5497	3.80585e-27		1	TRUE	TRUE	FALSE
SpineZ.TrochBMD	SpineZ	TrochBMD	365	0.63246	0.0893954	0.433329	0.0992702	0.433329	0.859597	0.104508	2.50061e-08	0.0785644	-0.106212	0.146458	0.45016	0.401536	3.30368e-13		1	TRUE	TRUE	FALSE
SpineZ.WBTotArea	SpineZ	WBTotArea	366	0.645138	0.089278	0.117926	0.0793039	0.117926	0.684627	0.278559	0.0108832	0.18034	-0.251305	0.11515	0.0241812	0.0482367	0.390078		1	TRUE	TRUE	FALSE
SpineZ.WBTotBMC	SpineZ	WBTotBMC	366	0.659735	0.0877687	0.150427	0.0601028	0.150427	1		7.62792e-06		-0.229265	0.119545	0.0424619	0.19176	0.0004857		1	FALSE	TRUE	FALSE
SpineZ.WBTotBMD	SpineZ	WBTotBMD	366	0.667752	0.0879825	0.204971	0.0663509	0.204971	1		8.0736e-08		-0.158429	0.12365	0.173615	0.288535	9.82885e-08		1	FALSE	TRUE	FALSE
SpineZ.WBTotFat	SpineZ	WBTotFat	366	0.581439	0.0912954	0.0344796	0.0309191	0.0344796	-1		0.0446832		0.24344	0.092135	0.0137361	0.0131674	0.805067		0	FALSE	TRUE	FALSE
SpineZ.WBTotLean	SpineZ	WBTotLean	366	0.643372	0.0893813	0.0621021	0.07874	0.0621021	0.641177	0.475224	0.0919965	0.304649	-0.278511	0.116314	0.0140056	-0.032912	0.547879		1	TRUE	TRUE	FALSE
SpineZ.WhBodyT	SpineZ	WhBodyT	364	0.670354	0.0890757	0.191043	0.0818736	0.191043	0.96183	0.15047	1.40187e-06	0.401349	-0.116783	0.124727	0.327396	0.283897	1.57392e-07		1	TRUE	TRUE	FALSE
SpineZ.Affected1	SpineZ	Affected1	364	0.594568	0.0961187	0.472313	0.128345	0.472313	-1		2.18464e-07		0.114898	0.17998	0.52579	-0.476782	7.14589e-10		1	FALSE	TRUE	FALSE
SpineZ.Affected2	SpineZ	Affected2	367	0.605192	0.0948135	0.318072	0.315148	0.318072	-0.288208	0.372076	0.409032	0.188986	0.389648	0.192506	0.0871481	0.0757296	0.497024		1	TRUE	TRUE	FALSE
SpineZ.Affected3	SpineZ	Affected3	364	0.597815	0.0857604	0.508443	0.112676	0.508443	-1		5.99511e-10		-0.098727	0.134656	0.538302	-0.595218	1.3386e-20		1	FALSE	TRUE	FALSE
SpineZ.Affected4	SpineZ	Affected4	364	0.594093	0.095057	0.490889	0.139686	0.490889	-1		8.80407e-08		0.123029	0.188451	0.482008	-0.484103	2.11992e-10		1	FALSE	TRUE	FALSE
SpineZ.Affected5HipNeck	SpineZ	Affected5HipNeck	364	0.580307	0.0898645	0.449509	0.0789009	0.449509	0.932189	0.0716528	6.51778e-12	0.14875	-0.026082	0.121495	0.828174	0.463568	1.94441e-18		1	TRUE	TRUE	FALSE
SpineZ.Affected5HipTot	SpineZ	Affected5HipTot	364	0.585633	0.0921695	0.498715	0.0780604	0.498715	0.899108	0.0634406	3.05665e-12	0.0339063	0.115836	0.119768	0.364186	0.538698	1.21109e-24		1	TRUE	TRUE	FALSE
TotBMD.TrochBMD	TotBMD	TrochBMD	366	0.262724	0.0876195	0.429769	0.0997625	0.262724	0.766312	0.102679	0.0008601	0.0022996	0.655756	0.0544716	4.37345e-11	0.682687	8.35821e-39		1	TRUE	TRUE	FALSE
TotBMD.WBTotArea	TotBMD	WBTotArea	367	0.27542	0.0879953	0.0934649	0.0814026	0.0934649	0.403591	0.312669	0.362237	0.099603	0.821143	0.0369619	7.48357e-24	0.730263	9.24297e-66		1	TRUE	TRUE	FALSE
TotBMD.WBTotBMC	TotBMD	WBTotBMC	367	0.271891	0.0888006	0.101079	0.0731062	0.101079	0.849981	0.125374	0.019577	0.144424	0.848151	0.0256876	2.28286e-25	0.827079	2.63529e-67		1	TRUE	TRUE	FALSE
TotBMD.WBTotBMD	TotBMD	WBTotBMD	367	0.258026	0.0886349	0.13656	0.077157	0.13656	0.903745	0.0741078	0.0137666	0.0946364	0.868692	0.0204125	8.00581e-26	0.864951	1.89979e-109		1	TRUE	TRUE	FALSE
TotBMD.WBTotFat	TotBMD	WBTotFat	367	0.233019	0.0860945	0.0448034	0.0806082	0.0448034	-0.499852	0.919803	0.436779	0.361283	0.396294	0.0703862	8.98315e-07	0.288127	6.93187e-08		1	TRUE	TRUE	FALSE
TotBMD.WBTotLean	TotBMD	WBTotLean	367	0.255692	0.0862119	0.0360908	0.0749147	0.0360908	0.269988	0.567272	0.676772	0.302363	0.688415	0.0505578	1.93749e-17	0.609038	6.66369e-28		1	TRUE	TRUE	FALSE
TotBMD.WhBodyT	TotBMD	WhBodyT	366	0.257595	0.0894235	0.132522	0.0776673	0.132522	0.892649	0.0911468	0.0171706	0.124263	0.816598	0.0270212	1.8259e-24	0.820254	8.0945e-68		1	TRUE	TRUE	FALSE
TotBMD.WhBodyZ	TotBMD	WhBodyZ	366	0.287236	0.0879671	0.756721	0.0868211	0.287236	0.735058	0.107959	1.19e-05	0.0058493	0.313422	0.120653	0.0298579	0.473209	6.15267e-17		1	TRUE	TRUE	FALSE
TotBMD.Affected1	TotBMD	Affected1	366	0.238887	0.0873569	0.534991	0.164444	0.238887	-0.503264	0.239462	0.0598151	0.0139164	-0.405622	0.146965	0.0081889	-0.421225	6.96284e-08		1	TRUE	TRUE	FALSE
TotBMD.Affected2	TotBMD	Affected2	367	0.255203	0.0860525	0.394805	0.314339	0.255203	0.236634	0.411249	0.56705	0.111624	-0.165852	0.224507	0.458566	-0.0362369	0.746905		1	TRUE	TRUE	FALSE
TotBMD.Affected3	TotBMD	Affected3	366	0.234027	0.0873093	0.500942	0.140686	0.234027	-0.795691	0.244843	0.0012902	0.194555	0.163927	0.133002	0.206071	-0.171088	0.0123078		1	TRUE	TRUE	FALSE
TotBMD.Affected4	TotBMD	Affected4	366	0.23967	0.0880652	0.558627	0.160612	0.23967	-0.457273	0.239295	0.0822252	0.0095005	-0.442244	0.149369	0.0047501	-0.42351	4.45335e-08		1	TRUE	TRUE	FALSE
TotBMD.Affected5HipNeck	TotBMD	Affected5HipNeck	366	0.241935	0.0840976	0.423741	0.0803333	0.241935	0.670089	0.177526	0.0008615	0.0334957	-0.00911315	0.0906596	0.919854	0.208528	0.0001288		1	TRUE	TRUE	FALSE
TotBMD.Affected5HipTot	TotBMD	Affected5HipTot	366	0.253783	0.0860332	0.462743	0.0788036	0.253783	0.606413	0.160347	0.001275	0.0090712	0.0419355	0.0924429	0.65256	0.234364	1.64e-05		1	TRUE	TRUE	FALSE
TotBMD.Affected5Spine	TotBMD	Affected5Spine	366	0.27532	0.0860369	0.641538	0.084354	0.27532	0.901115	0.0886773	5.30042e-08	0.128849	0.290358	0.0971088	0.011668	0.526702	2.03321e-24		1	TRUE	TRUE	FALSE
TrochBMD.WBTotArea	TrochBMD	WBTotArea	366	0.42105	0.0966814	0.0968636	0.080341	0.0968636	0.3813	0.2713	0.306137	0.0903005	0.724855	0.0488655	8.33363e-15	0.601145	3.6784e-29		1	TRUE	TRUE	FALSE
TrochBMD.WBTotBMC	TrochBMD	WBTotBMC	366	0.425979	0.098321	0.125744	0.0790037	0.125744	0.82667	0.130075	0.0084983	0.135456	0.718771	0.0437014	3.77642e-14	0.700507	5.8185e-44		1	TRUE	TRUE	FALSE
TrochBMD.WBTotBMD	TrochBMD	WBTotBMD	366	0.420077	0.0998569	0.181647	0.0813372	0.181647	0.963051	0.0743625	3.15587e-07	0.313915	0.658247	0.0478078	3.71999e-12	0.719494	5.87331e-58		1	TRUE	TRUE	FALSE
TrochBMD.WBTotFat	TrochBMD	WBTotFat	366	0.40742	0.0984289	0.0395448	0.0816366	0.0395448	-0.919832	1.11438	0.101424	0.472793	0.218383	0.0900981	0.0175972	0.0479977	0.376431		1	TRUE	TRUE	FALSE
TrochBMD.WBTotLean	TrochBMD	WBTotLean	366	0.401114	0.0947943	0.0460025	0.0762321	0.0460025	0.295803	0.423525	0.583949	0.259602	0.684864	0.0540224	4.72836e-13	0.557848	8.46097e-25		1	TRUE	TRUE	FALSE
TrochBMD.WhBodyT	TrochBMD	WhBodyT	365	0.419644	0.09895	0.163968	0.0694505	0.163968	1		0.0001092		0.517722	0.0605507	3.43056e-09	0.622938	3.04914e-39		1	FALSE	TRUE	FALSE
TrochBMD.WhBodyZ	TrochBMD	WhBodyZ	365	0.414785	0.0986957	0.757975	0.0850461	0.414785	0.833388	0.0906795	9.49182e-09	0.0249732	0.143653	0.15219	0.383874	0.521353	2.42095e-20		1	TRUE	TRUE	FALSE
TrochBMD.Affected1	TrochBMD	Affected1	365	0.39806	0.0988132	0.499071	0.16262	0.39806	-0.778895	0.17731	0.0005422	0.0863375	-0.407987	0.144887	0.0128668	-0.571196	8.47544e-12		1	TRUE	TRUE	FALSE
TrochBMD.Affected2	TrochBMD	Affected2	367	0.423906	0.097838	0.395067	0.32663	0.395067	-0.272051	0.352918	0.450785	0.117379	-0.266595	0.234799	0.26398	-0.268713	0.0255913		1	TRUE	TRUE	FALSE
TrochBMD.Affected3	TrochBMD	Affected3	365	0.37013	0.102424	0.473305	0.126784	0.37013	-0.891383	0.195935	6.65e-05	0.289889	-0.126711	0.145371	0.395518	-0.446072	5.00999e-11		1	TRUE	TRUE	FALSE
TrochBMD.Affected4	TrochBMD	Affected4	365	0.401487	0.0988679	0.527102	0.156978	0.401487	-0.703952	0.178471	0.0014751	0.037194	-0.432048	0.153306	0.0104066	-0.553691	2.52275e-11		1	TRUE	TRUE	FALSE
TrochBMD.Affected5HipNeck	TrochBMD	Affected5HipNeck	365	0.377098	0.100698	0.423975	0.0814682	0.377098	0.80255	0.117513	4.90323e-06	0.0399494	0.338886	0.0875398	0.0009933	0.523894	3.23586e-22		1	TRUE	TRUE	FALSE
TrochBMD.Affected5HipTot	TrochBMD	Affected5HipTot	365	0.380476	0.102451	0.458368	0.0794504	0.380476	0.773769	0.1021	3.3465e-06	0.0105538	0.450375	0.0792844	2.06e-05	0.584023	1.25594e-27		1	TRUE	TRUE	FALSE
TrochBMD.Affected5Spine	TrochBMD	Affected5Spine	366	0.397345	0.0997247	0.636365	0.0845257	0.397345	0.761301	0.10673	7.28191e-07	0.0101703	0.235176	0.115466	0.0709509	0.492912	9.96703e-19		1	TRUE	TRUE	FALSE
WBTotArea.WBTotBMC	WBTotArea	WBTotBMC	366	0		0.0371982	0.0097348	0	1		1		0.967368	0.00486096	9.87662e-25	0.949205	2.91094e-152		0	FALSE	TRUE	FALSE
WBTotArea.WBTotBMD	WBTotArea	WBTotBMD	366	0.106162	0.0831208	0.117836	0.0763173	0.106162	0.382293	0.407132	0.521702	0.0459485	0.848482	0.0252226	1.53379e-27	0.796195	1.5028e-58		1	TRUE	TRUE	FALSE
WBTotArea.WBTotFat	WBTotArea	WBTotFat	366	0.0915954	0.0786351	0.0513197	0.0806803	0.0513197	-0.429302	1.09837	0.623514	0.351629	0.39298	0.0662642	2.32274e-07	0.335379	1.87811e-10		1	TRUE	TRUE	FALSE
WBTotArea.WBTotLean	WBTotArea	WBTotLean	366	0.0814479	0.0748651	0.0448521	0.0759744	0.0448521	0.813362	0.216772	0.407665	0.287522	0.951433	0.00762943	2.24387e-24	0.940341	2.05921e-170		1	TRUE	TRUE	FALSE
WBTotArea.WhBodyT	WBTotArea	WhBodyT	366	0.0955441	0.0810723	0.121565	0.0782337	0.0955441	0.543774	0.364038	0.351619	0.0914775	0.688508	0.0436053	9.07023e-22	0.672306	1.25128e-48		1	TRUE	TRUE	FALSE
WBTotArea.WhBodyZ	WBTotArea	WhBodyZ	366	0.0971197	0.0792621	0.756578	0.0856901	0.0971197	0.349644	0.281163	0.214695	0.107639	0.0807435	0.138468	0.563634	0.132631	0.024719		1	TRUE	TRUE	FALSE
WBTotArea.Affected1	WBTotArea	Affected1	366	0.0938174	0.0756826	0.535136	0.167248	0.0938174	-0.0726527	0.412401	0.849227	0.0955982	-0.273121	0.150363	0.0880104	-0.193545	0.0217745		0	TRUE	TRUE	FALSE
WBTotArea.Affected2	WBTotArea	Affected2	367	0.0974463	0.071623	0.445365	0.715055	0.0974463	1		0.079499		-0.449598	0.66614	0.0417564	-0.109776	0.350834		0	FALSE	TRUE	FALSE
WBTotArea.Affected3	WBTotArea	Affected3	366	0.0893632	0.0728597	0.549232	0.145652	0.0893632	-0.336353	0.385375	0.341092	0.142507	0.276591	0.121241	0.0291393	0.102693	0.132026		0	TRUE	TRUE	FALSE
WBTotArea.Affected4	WBTotArea	Affected4	366	0.095904	0.0839915	0.569962	0.1538	0.095904	0.121125	0.370217	0.762034	0.105864	-0.357731	0.165189	0.0309429	-0.194739	0.0189672		0	TRUE	TRUE	FALSE
WBTotArea.Affected5HipNeck	WBTotArea	Affected5HipNeck	366	0.0879987	0.0781796	0.418987	0.081418	0.0879987	0.378876	0.361341	0.247379	0.154273	-0.0999985	0.0866607	0.251386	-4.16048e-05	1		1	TRUE	TRUE	FALSE
WBTotArea.Affected5HipTot	WBTotArea	Affected5HipTot	366	0.0941526	0.0797001	0.454296	0.0791999	0.0941526	0.12254	0.300332	0.681298	0.0975505	-0.0220642	0.088099	0.80222	0.00983041	0.855088		1	TRUE	TRUE	FALSE
WBTotArea.Affected5Spine	WBTotArea	Affected5Spine	367	0.0987012	0.0774132	0.637069	0.0843659	0.0987012	0.538695	0.294494	0.0526474	0.149389	-0.0658434	0.105251	0.529134	0.0974238	0.0754533		1	TRUE	TRUE	FALSE
WBTotBMC.WBTotBMD	WBTotBMC	WBTotBMD	366	0.0923103	0.0766289	0.119245	0.076598	0.0923103	0.84897	0.124726	0.182902	0.0939405	0.936393	0.0103389	3.95409e-31	0.92632	1.23897e-116		1	TRUE	TRUE	FALSE
WBTotBMC.WBTotFat	WBTotBMC	WBTotFat	366	0.0885716	0.0754513	0.0496177	0.0811953	0.0496177	-0.819509	1.36041	0.358525	0.451978	0.379047	0.0669475	4.44743e-07	0.298452	1.68458e-08		1	TRUE	TRUE	FALSE
WBTotBMC.WBTotLean	WBTotBMC	WBTotLean	366	0		0.0771528		0	0.68257		1	1	0.929317		1.29803e-81	0.892748	1.05227e-128		0	FALSE	TRUE	FALSE
WBTotBMC.WhBodyZ	WBTotBMC	WhBodyZ	366	0.11754	0.0763993	0.759117	0.0861616	0.11754	0.819296	0.212983	0.000813	0.239869	0.268971	0.121384	0.0457576	0.36874	6.56941e-11		1	TRUE	TRUE	FALSE
WBTotBMC.Affected1	WBTotBMC	Affected1	366	0.0901722	0.0722717	0.536175	0.1638	0.0901722	-0.456916	0.3967	0.254337	0.136681	-0.317846	0.145403	0.0390843	-0.306946	0.000229		1	TRUE	TRUE	FALSE
WBTotBMC.Affected2	WBTotBMC	Affected2	367	0.093745	0.0763827	0.406532	0.305585	0.093745	0.585093	0.67595	0.352651	0.29096	-0.325548	0.219019	0.138211	-0.124527	0.303077		0	TRUE	TRUE	FALSE
WBTotBMC.Affected3	WBTotBMC	Affected3	366	0.086437	0.0719515	0.517011	0.138974	0.086437	-0.811829	0.463731	0.0286285	0.359866	0.227771	0.114699	0.0621869	-0.0203193	0.765243		1	TRUE	TRUE	FALSE
WBTotBMC.Affected4	WBTotBMC	Affected4	366	0.0903564	0.0711355	0.56778	0.139375	0.0903564	-0.312513	0.368757	0.428875	0.107745	-0.391404	0.156438	0.0135604	-0.316206	0.0001095		1	TRUE	TRUE	FALSE
WBTotBMC.Affected5HipNeck	WBTotBMC	Affected5HipNeck	366	0.0850591	0.073546	0.419781	0.0808828	0.0850591	0.877131	0.405547	0.005807	0.392577	-0.0623029	0.085778	0.466681	0.120349	0.0244213		1	TRUE	TRUE	FALSE
WBTotBMC.Affected5HipTot	WBTotBMC	Affected5HipTot	366	0.0949023	0.0759305	0.458158	0.0791986	0.0949023	0.654809	0.310146	0.0221816	0.21005	0.00200355	0.0872508	0.981529	0.137943	0.0096414		1	TRUE	TRUE	FALSE
WBTotBMC.Affected5Spine	WBTotBMC	Affected5Spine	367	0.109053	0.0732623	0.640556	0.0837634	0.109053	0.920012	0.265124	0.0002416	0.389172	-0.025516	0.104143	0.805421	0.22872	1.87e-05		1	TRUE	TRUE	FALSE
WBTotBMD.WBTotFat	WBTotBMD	WBTotFat	366	0.115996	0.0773722	0.051076	0.0823126	0.051076	-0.49423	1.01718	0.523399	0.358514	0.347722	0.0691907	4.54218e-06	0.280433	1.13079e-07		1	TRUE	TRUE	FALSE
WBTotBMD.WBTotLean	WBTotBMD	WBTotLean	366	0.114544	0.0736453	0.0621357	0.0838254	0.0621357	-0.0449114	0.787756	0.951418	0.254615	0.794125	0.0339585	1.48644e-23	0.719883	3.91011e-43		1	TRUE	TRUE	FALSE
WBTotBMD.WhBodyT	WBTotBMD	WhBodyT	366	0.123374	0.0770254	0.119353	0.0764257	0.119353	1		1.38e-05		0.911801	0.0111988	8.35168e-32	0.922487	6.23472e-148		1	FALSE	TRUE	FALSE
WBTotBMD.WhBodyZ	WBTotBMD	WhBodyZ	366	0.183079	0.0804486	0.733308	0.0901362	0.183079	0.923751	0.10529	3.23233e-06	0.250318	0.49835	0.0902992	0.0001234	0.571079	5.65507e-28		1	TRUE	TRUE	FALSE
WBTotBMD.Affected1	WBTotBMD	Affected1	366	0.118667	0.0769382	0.527907	0.168388	0.118667	-0.515562	0.319477	0.145008	0.0961183	-0.332607	0.145622	0.0263987	-0.343583	2.83e-05		1	TRUE	TRUE	FALSE
WBTotBMD.Affected2	WBTotBMD	Affected2	367	0.120016	0.0781326	0.379322	0.314779	0.120016	0.139587	0.582437	0.808771	0.130586	-0.146512	0.219026	0.500309	-0.0784956	0.520781		1	TRUE	TRUE	FALSE
WBTotBMD.Affected3	WBTotBMD	Affected3	366	0.109748	0.0907317	0.504642	0.62973	0.109748	-0.911459	0.682629	0.0077703	0.422742	0.246026	0.332157	0.0463119	-0.0511206	0.456495		0	TRUE	TRUE	FALSE
WBTotBMD.Affected4	WBTotBMD	Affected4	366	0.117923	0.0782226	0.553338	0.160279	0.117923	-0.469384	0.312651	0.179492	0.0823593	-0.381041	0.149966	0.012194	-0.359076	8.04768e-06		1	TRUE	TRUE	FALSE
WBTotBMD.Affected5HipNeck	WBTotBMD	Affected5HipNeck	366	0.122858	0.0759942	0.427447	0.0802565	0.122858	0.928651	0.280157	0.0003258	0.404732	-0.0385792	0.0864185	0.654173	0.185472	0.0005104		1	TRUE	TRUE	FALSE
WBTotBMD.Affected5HipTot	WBTotBMD	Affected5HipTot	366	0.13158	0.0775058	0.466332	0.0787198	0.13158	0.833986	0.2357	0.0004583	0.268892	-0.00761907	0.0882705	0.931134	0.201399	0.0001514		1	TRUE	TRUE	FALSE
WBTotBMD.Affected5Spine	WBTotBMD	Affected5Spine	367	0.139689	0.0770614	0.641661	0.0836752	0.139689	0.946204	0.213812	1.59e-05	0.405052	0.0103299	0.104077	0.921166	0.289018	5.07295e-08		1	TRUE	TRUE	FALSE
WBTotFat.WhBodyT	WBTotFat	WhBodyT	366	0.0511449	0.0816931	0.115219	0.0773111	0.0511449	-0.0923839	0.825308	0.9059	0.282173	0.367692	0.0673204	1.19582e-06	0.329809	2.95383e-10		1	TRUE	TRUE	FALSE
WBTotFat.WhBodyZ	WBTotFat	WhBodyZ	366	0.0273896	0.0817635	0.72902	0.0865287	0.0273896	-0.94286	1.49919	0.0773428	0.485098	0.245216	0.119295	0.0444006	-0.00734349	0.894089		1	TRUE	TRUE	FALSE
WBTotFat.Affected1	WBTotFat	Affected1	366	0.0842036	0.061409	0.502629	0.717778	0.0842036	1		0.0042489		0.100013	0.237385	0.450697	0.273225	0.0007204		1	FALSE	TRUE	FALSE
WBTotFat.Affected2	WBTotFat	Affected2	367	0.106583	0.0772764	0.61178	0.837703	0.106583	1		0.0077029		-0.0434382	0.264305	1	0.229771	0.057319		0	FALSE	TRUE	FALSE
WBTotFat.Affected3	WBTotFat	Affected3	366	0.0287399	0.175524	0.519819	0.698037	0.0287399	1		0.124466		0.38716	0.560194	0.0014604	0.386627	3.2697e-09		0	FALSE	TRUE	FALSE
WBTotFat.Affected4	WBTotFat	Affected4	366	0.0967066	0.0550711	0.547468	0.723243	0.0967066	1		0.001328		-0.000317239	0.180971	1	0.229892	0.0038597		0	FALSE	TRUE	FALSE
WBTotFat.Affected5HipNeck	WBTotFat	Affected5HipNeck	366	0.0452489	0.0823616	0.438213	0.0823507	0.0452489	-0.258401	0.465617	0.565731	0.292661	-0.322076	0.0833326	0.0002128	-0.272266	4.64869e-07		1	TRUE	TRUE	FALSE
WBTotFat.Affected5HipTot	WBTotFat	Affected5HipTot	366	0.0237279	0.0259174	0.455146	0.0793538	0.0237279	-1		0.0757567		-0.183593	0.0833025	0.0298566	-0.237822	4.7343e-06		1	FALSE	TRUE	FALSE
WBTotFat.Affected5Spine	WBTotFat	Affected5Spine	367	0.0228435	0.0250281	0.636472	0.0864897	0.0228435	-1		0.0820598		-0.134653	0.102076	0.184524	-0.200833	0.0001312		1	FALSE	TRUE	FALSE
WBTotLean.WhBodyT	WBTotLean	WhBodyT	366	0.0430136	0.0764187	0.124071	0.0775282	0.0430136	0.267662	0.693406	0.741932	0.265851	0.584832	0.0545407	7.54803e-16	0.555003	2.31896e-23		0	TRUE	TRUE	FALSE
WBTotLean.WhBodyZ	WBTotLean	WhBodyZ	366	0.0424511	0.0748434	0.753296	0.0857646	0.0424511	0.153377	0.433722	0.736369	0.271928	0.0690988	0.141117	0.674835	0.0610122	0.291019		0	TRUE	TRUE	FALSE
WBTotLean.Affected1	WBTotLean	Affected1	366	7.9e-06	0.0007384	0.518746	0.164946	7.9e-06	0.00574032	2.97053	1	1	-0.0558796	0.116491	1	-0.0387533	0.656973		0	TRUE	TRUE	FALSE
WBTotLean.Affected2	WBTotLean	Affected2	367	0.0559766	0.0638979	0.408631	0.680606	0.0559766	1		0.164393		-0.244173	0.335896	0.233204	-0.0311982	0.795416		1	FALSE	TRUE	FALSE
WBTotLean.Affected3	WBTotLean	Affected3	366	0.0409775	0.0643696	0.557535	0.143038	0.0409775	-0.380718	0.588684	0.451947	0.312673	0.311485	0.119309	0.0150892	0.145358	0.0312592		0	TRUE	TRUE	FALSE
WBTotLean.Affected4	WBTotLean	Affected4	366	0.0462462	0.0723171	0.547953	0.165469	0.0462462	0.240009	0.498445	0.629915	0.263026	-0.122004	0.153447	0.428107	-0.0419031	0.614345		1	TRUE	TRUE	FALSE
WBTotLean.Affected5HipNeck	WBTotLean	Affected5HipNeck	366	0.0443244	0.0764458	0.424689	0.0814239	0.0443244	0.547643	0.637817	0.232617	0.338305	-0.168832	0.0875213	0.0557018	-0.0500503	0.348232		1	TRUE	TRUE	FALSE
WBTotLean.Affected5HipTot	WBTotLean	Affected5HipTot	366	0.0457478	0.0767036	0.455838	0.0793515	0.0457478	0.129402	0.432827	0.760312	0.263805	-0.0486209	0.0889952	0.580814	-0.0163497	0.75767		1	TRUE	TRUE	FALSE
WBTotLean.Affected5Spine	WBTotLean	Affected5Spine	367	0.0537544	0.0770485	0.643606	0.084346	0.0537544	0.527765	0.474098	0.16693	0.29031	-0.157083	0.10971	0.147015	0.00694409	0.897613		1	TRUE	TRUE	FALSE
WhBodyT.WhBodyZ	WhBodyT	WhBodyZ	364	0.195602	0.0821058	0.720579	0.0927049	0.195602	0.917595	0.0916697	2.92793e-06	0.199614	0.544684	0.0810478	2.31e-05	0.602723	4.36066e-31		1	TRUE	TRUE	FALSE
WhBodyT.Affected1	WhBodyT	Affected1	364	0.118985	0.0824052	0.522131	0.15995	0.118985	-0.215707	0.342336	0.561654	0.0492874	-0.446542	0.142447	0.0030048	-0.343505	2e-05		1	TRUE	TRUE	FALSE
WhBodyT.Affected2	WhBodyT	Affected2	367	0.120063	0.0783419	0.389115	0.321494	0.120063	0.372536	0.626675	0.531313	0.202443	-0.2345	0.239505	0.320317	-0.0914075	0.469026		1	TRUE	TRUE	FALSE
WhBodyT.Affected3	WhBodyT	Affected3	364	0.111473	0.0735634	0.51935	0.144085	0.111473	-0.743065	0.37945	0.0246169	0.287868	0.242046	0.120935	0.0498241	-0.0206107	0.763439		1	TRUE	TRUE	FALSE
WhBodyT.Affected4	WhBodyT	Affected4	364	0.118841	0.0786431	0.547551	0.159108	0.118841	-0.174073	0.352279	0.633872	0.0491997	-0.50021	0.15177	0.0010492	-0.360242	5.1253e-06		1	TRUE	TRUE	FALSE
WhBodyT.Affected5HipNeck	WhBodyT	Affected5HipNeck	364	0.117475	0.0771339	0.425974	0.0805896	0.117475	0.841521	0.296039	0.0017033	0.317927	-0.0155758	0.0861044	0.856279	0.177161	0.0008965		1	TRUE	TRUE	FALSE
WhBodyT.Affected5HipTot	WhBodyT	Affected5HipTot	364	0.126582	0.077008	0.46306	0.0784984	0.126582	0.762959	0.248205	0.0017608	0.213098	-0.0197122	0.0872049	0.820799	0.171218	0.0013145		1	TRUE	TRUE	FALSE
WhBodyT.Affected5Spine	WhBodyT	Affected5Spine	365	0.140147	0.0789199	0.639403	0.084496	0.140147	0.767165	0.205337	0.0006096	0.17651	0.0998349	0.100448	0.334843	0.285242	9.69324e-08		1	TRUE	TRUE	FALSE
WhBodyZ.Affected1	WhBodyZ	Affected1	364	0.734057	0.0906993	0.464363	0.166121	0.464363	-0.748278	0.163569	5.03e-05	0.0849834	-0.126814	0.204048	0.547585	-0.484737	6.08772e-09		1	TRUE	TRUE	FALSE
WhBodyZ.Affected2	WhBodyZ	Affected2	367	0.739907	0.0864598	0.401169	0.31912	0.401169	-0.537505	0.317483	0.0641956	0.174102	0.614797	0.374771	0.0797864	-0.0502103	0.680613		1	TRUE	TRUE	FALSE
WhBodyZ.Affected3	WhBodyZ	Affected3	364	0.741317	0.0929697	0.490788	0.414086	0.490788	-0.90802	0.127927	2.25994e-08	0.212958	-0.0417279	0.562324	0.836193	-0.562847	9.23989e-16		0	TRUE	TRUE	FALSE
WhBodyZ.Affected4	WhBodyZ	Affected4	364	0.734363	0.0875185	0.484747	0.154597	0.484747	-0.771269	0.152769	1.45e-05	0.084167	-0.153326	0.205362	0.471037	-0.516895	3.24432e-10		1	TRUE	TRUE	FALSE
Affected1.Affected2	Affected1	Affected2	366	0.612478	0.176391	0.549237	0.346735	0.549237	0.941049	0.259233	0.0103952	0.412153	0.628686	0.366283	0.12695	0.808563	3.44546e-12		1	TRUE	TRUE	FALSE
Affected1.Affected3	Affected1	Affected3	364	0.443837	0.347657	0.448775	0.7655	0.443837	1		8.94032e-06		0.705777	1.0514	0.0005544	0.83708	1.40985e-16		1	FALSE	TRUE	FALSE
Affected1.Affected5HipNeck	Affected1	Affected5HipNeck	364	0.378731	0.160803	0.425754	0.0810044	0.378731	-0.76403	0.154633	0.000679	0.0712923	-0.7506	0.102413	7.96323e-08	-0.755129	1.97671e-19		1	TRUE	TRUE	FALSE
Affected1.Affected5HipTot	Affected1	Affected5HipTot	364	0.373149	0.15757	0.449662	0.0791059	0.373149	-0.912282	0.15029	1.73e-05	0.287454	-0.599675	0.101053	1.11e-05	-0.72591	7.67499e-20		1	TRUE	TRUE	FALSE
Affected1.Affected5Spine	Affected1	Affected5Spine	365	0.432009	0.249368	0.630951	0.0840994	0.432009	-0.865636	0.130162	3.95128e-06	0.203537	-0.508962	0.126625	0.0039165	-0.684961	9.67646e-20		1	TRUE	TRUE	FALSE
Affected2.Affected3	Affected2	Affected3	367	0.29366	0.374197	0.510902	0.138987	0.29366	0.993469	0.732163	0.03123	0.496522	0.202079	0.390423	0.523083	0.503584	0.001002		1	TRUE	TRUE	FALSE
Affected2.Affected4	Affected2	Affected4	366	0.495474	0.830831	0.643358	0.331508	0.495474	1		0.0058027		0.79449	0.324264	0.0496328	0.901608	6.44871e-15		1	FALSE	TRUE	FALSE
Affected2.Affected5HipNeck	Affected2	Affected5HipNeck	367	0.367365	0.318821	0.429938	0.0791638	0.367365	-0.489131	0.334449	0.130968	0.183409	-0.282606	0.219151	0.220584	-0.364106	0.0022195		1	TRUE	TRUE	FALSE
Affected2.Affected5HipTot	Affected2	Affected5HipTot	367	0.255215	0.334945	0.455096	0.0760148	0.255215	-0.872087	0.574907	0.019933	0.426033	-0.135837	0.197777	0.497238	-0.383746	0.000928		1	TRUE	TRUE	FALSE
Affected2.Affected5Spine	Affected2	Affected5Spine	367	0.401957	0.31006	0.63508	0.0818314	0.401957	-0.262004	0.294003	0.370352	0.117332	-0.0944976	0.251975	0.718341	-0.176522	0.0914665		1	TRUE	TRUE	FALSE
Affected3.Affected4	Affected3	Affected4	364	0.433301	0.708706	0.48525	0.639103	0.433301	1		9.58706e-06		0.385347	0.822863	0.0408249	0.666667	2.37066e-12		1	FALSE	TRUE	FALSE
Affected3.Affected5HipNeck	Affected3	Affected5HipNeck	364	0.454651	0.122844	0.41794	0.079048	0.41794	-0.837046	0.118796	6.74072e-06	0.0721018	-0.692841	0.0911428	2.15555e-07	-0.755227	9.37089e-31		1	TRUE	TRUE	FALSE
Affected3.Affected5HipTot	Affected3	Affected5HipTot	364	0.427644	0.107454	0.449201	0.0782675	0.427644	-1		1.81802e-09		-0.641342	0.067508	6.80477e-07	-0.798387	4.41153e-36		1	FALSE	TRUE	FALSE
Affected3.Affected5Spine	Affected3	Affected5Spine	365	0.414465	0.0685864	0.633779	0.0795495	0.414465	-1		5.32576e-09		-0.587694	0.0717815	0.0002032	-0.784667	2.07229e-32		1	FALSE	TRUE	FALSE
Affected4.Affected5HipNeck	Affected4	Affected5HipNeck	364	0.413556	0.16096	0.425346	0.0810595	0.413556	-0.73256	0.1472	0.0007075	0.0452708	-0.76259	0.0998351	1.02786e-07	-0.749941	8.02259e-20		1	TRUE	TRUE	FALSE
Affected4.Affected5HipTot	Affected4	Affected5HipTot	364	0.388667	0.768381	0.450626	0.71499	0.388667	-0.900236	0.637618	1.42e-05	0.250785	-0.625131	0.904574	5.54508e-06	-0.73903	6.50112e-21		1	TRUE	TRUE	FALSE
Affected4.Affected5Spine	Affected4	Affected5Spine	365	0.449856	0.187643	0.629062	0.0783556	0.449856	-0.853183	0.144869	3.96148e-06	0.201154	-0.481605	0.129526	0.0074269	-0.671424	4.27751e-19		1	TRUE	TRUE	FALSE
Affected5HipNeck.Affected5HipTot	Affected5HipNeck	Affected5HipTot	364	0.410534	0.082135	0.45445	0.0790063	0.410534	0.957578	0.0223353	1.06922e-09	0.0064084	0.848184	0.0252269	3.48904e-14	0.894602	3.42926e-97		1	TRUE	TRUE	FALSE
Affected5HipNeck.Affected5Spine	Affected5HipNeck	Affected5Spine	365	0.420202	0.0802843	0.628582	0.0871467	0.420202	0.849192	0.070339	7.00233e-10	0.0028539	0.497617	0.0835073	3.97e-05	0.667353	6.6485e-34		1	TRUE	TRUE	FALSE
Affected5HipTot.Affected5Spine	Affected5HipTot	Affected5Spine	365	0.47642	0.0786992	0.632712	0.0859019	0.47642	0.854085	0.051733	2.09034e-11	2.92e-05	0.587786	0.0720765	6.98694e-06	0.72668	3.81327e-44		1	TRUE	TRUE	FALSE
